# Supplementary material for: Estimation of community-level influenza-associated illness in a low resource rural setting in India
Source: PLoS One. 2018 Apr 26;13(4):e0196495. doi: 10.1371/journal.pone.0196495 (PMC5919664; doi:10.1371/journal.pone.0196495)
Supplement: S2 File — (CSV) [file pone.0196495.s002.csv]

study_id	visit_number	sex	date_start_risk_visit_	date_interview	risk_year_month	risktime_in_days	age_grp_yrs
IDBI010AFK03934BY	2	F	Mon-26dec2011	Mon-09jan2012	2011m12	6	5-
IDBI0Y00FM05186B3	1	M	Thu-03feb2011	Thu-17feb2011	2011m2	14	5-
IDBI0Y00FM04252A4	1	M	Sun-30oct2011	Sun-13nov2011	2011m10	2	5-
IDBI0Y00FM05186B3	2	M	Fri-05aug2011	Fri-19aug2011	2011m8	14	5-
IDBI0Y00FM05020B3	1	M	Thu-15sep2011	Thu-29sep2011	2011m9	14	5-
IDBI0Y00FF04757B3	2	F	Wed-10aug2011	Wed-24aug2011	2011m8	14	5-
IDBI0Y00FF04757B3	1	F	Tue-08feb2011	Tue-22feb2011	2011m2	14	5-
IDBI0Y00FM04252A4	1	M	Sun-30oct2011	Sun-13nov2011	2011m11	12	5-
IDBI0Y00FM05018B3	1	M	Thu-10feb2011	Thu-24feb2011	2011m2	14	5-
IDBI0Y00FM05291A7	1	M	Thu-03nov2011	Thu-17nov2011	2011m11	14	5-
IDBI0Y00FM03610B5	2	M	Fri-20may2011	Fri-03jun2011	2011m6	2	5-
IDBI0Y00FM03610B5	2	M	Fri-20may2011	Fri-03jun2011	2011m5	12	5-
IDBI0Y00FM03610B5	3	M	Wed-16nov2011	Wed-30nov2011	2011m11	14	5-
IDBI0Y00JF05550A7	2	F	Sun-02oct2011	Sun-16oct2011	2011m10	14	5-
IDBI0Y01BM04232A4	1	M	Wed-05oct2011	Wed-19oct2011	2011m10	14	5-
IDBI0Y01FF04979B3	2	F	Thu-29sep2011	Thu-13oct2011	2011m9	2	5-
IDBI0Y01FF24052B3	2	F	Sun-04sep2011	Sun-18sep2011	2011m9	14	5-
IDBI0Y01FF24052B3	1	F	Fri-04feb2011	Fri-18feb2011	2011m2	14	5-
IDBI0Y01FM04210A4	1	M	Thu-20oct2011	Thu-03nov2011	2011m11	2	5-
IDBI0Y01FM04255A4	2	M	Fri-28oct2011	Fri-11nov2011	2011m10	4	5-
IDBI0Y01FM04255A4	2	M	Fri-28oct2011	Fri-11nov2011	2011m11	10	5-
IDBI0Y01FF04979B3	2	F	Thu-29sep2011	Thu-13oct2011	2011m10	12	5-
IDBI0Y01FF04979B3	1	F	Fri-11feb2011	Fri-25feb2011	2011m2	14	5-
IDBI0Y01FM04210A4	1	M	Thu-20oct2011	Thu-03nov2011	2011m10	12	5-
IDBI0Y01FF24054A7	2	F	Sun-09oct2011	Sun-23oct2011	2011m10	14	5-
IDBI0Y01FM05685A7	2	M	Tue-25oct2011	Tue-08nov2011	2011m10	7	5-
IDBI0Y01FM05685A7	2	M	Tue-25oct2011	Tue-08nov2011	2011m11	7	5-
IDBI0Y01JM04205A4	1	M	Thu-20oct2011	Thu-03nov2011	2011m11	2	5-
IDBI0Y01JM04205A4	1	M	Thu-20oct2011	Thu-03nov2011	2011m10	12	5-
IDBI0Y02BF03953A4	2	F	Sun-16oct2011	Sun-30oct2011	2011m10	14	5-
IDBI0Y02BF03953A4	1	F	Mon-17jan2011	Mon-31jan2011	2011m1	14	5-
IDBI0Y02FM25963B3	2	M	Tue-19jul2011	Tue-02aug2011	2011m8	1	5-
IDBI0Y02FM25826B3	2	M	Sun-31jul2011	Sun-14aug2011	2011m7	1	5-
IDBI0Y02FM25963B3	2	M	Tue-19jul2011	Tue-02aug2011	2011m7	13	5-
IDBI0Y02FM25826B3	2	M	Sun-31jul2011	Sun-14aug2011	2011m8	13	5-
IDBI0Y02FM25963B3	1	M	Mon-31jan2011	Mon-14feb2011	2011m2	13	5-
IDBI0Y02FM25963B3	1	M	Mon-31jan2011	Mon-14feb2011	2011m1	1	5-
IDBI0Y02FM25826B3	1	M	Thu-03feb2011	Thu-17feb2011	2011m2	14	5-
IDBI0Y02FM04253A4	1	M	Sun-30oct2011	Sun-13nov2011	2011m11	12	5-
IDBI0Y02FM05021B3	1	M	Thu-15sep2011	Thu-29sep2011	2011m9	14	5-
IDBI0Y02FM04253A4	1	M	Sun-30oct2011	Sun-13nov2011	2011m10	2	5-
IDBI0Y02FM05439A7	2	M	Wed-02nov2011	Wed-16nov2011	2011m11	14	5-
IDBI0Y02LM04206A4	1	M	Thu-20oct2011	Thu-03nov2011	2011m10	12	5-
IDBI0Y02LM04206A4	1	M	Thu-20oct2011	Thu-03nov2011	2011m11	2	5-
IDBI0Y03BM04125A4	1	M	Tue-30aug2011	Tue-13sep2011	2011m8	2	5-
IDBI0Y03BM04125A4	1	M	Tue-30aug2011	Tue-13sep2011	2011m9	12	5-
IDBI0Y03FF03967A4	1	F	Thu-20oct2011	Thu-03nov2011	2011m10	12	5-
IDBI0Y03FF04980B3	2	F	Thu-29sep2011	Thu-13oct2011	2011m10	12	5-
IDBI0Y03FF03921A4	2	F	Tue-13sep2011	Tue-27sep2011	2011m9	14	5-
IDBI0Y03FF04758B3	1	F	Tue-08feb2011	Tue-22feb2011	2011m2	14	5-
IDBI0Y03FF03936A4	2	F	Sat-01oct2011	Sat-15oct2011	2011m10	14	5-
IDBI0Y03FF04758B3	2	F	Wed-10aug2011	Wed-24aug2011	2011m8	14	5-
IDBI0Y03FF04004A4	2	F	Fri-28oct2011	Fri-11nov2011	2011m10	4	5-
IDBI0Y03FF03936A4	1	F	Mon-10jan2011	Mon-24jan2011	2011m1	14	5-
IDBI0Y03FF04004A4	2	F	Fri-28oct2011	Fri-11nov2011	2011m11	10	5-
IDBI0Y03FM04222A4	1	M	Tue-01nov2011	Tue-15nov2011	2011m11	14	5-
IDBI0Y03FF04980B3	2	F	Thu-29sep2011	Thu-13oct2011	2011m9	2	5-
IDBI0Y03FF04980B3	1	F	Fri-11feb2011	Fri-25feb2011	2011m2	14	5-
IDBI0Y03FF05547A7	2	F	Sun-09oct2011	Sun-23oct2011	2011m10	14	5-
IDBI0Y03FF03967A4	1	F	Thu-20oct2011	Thu-03nov2011	2011m11	2	5-
IDBI0Y04CF03896A4	1	F	Tue-30aug2011	Tue-13sep2011	2011m9	12	5-
IDBI0Y04CF03462B5	2	F	Fri-27may2011	Fri-10jun2011	2011m6	9	5-
IDBI0Y04CF03462B5	2	F	Fri-27may2011	Fri-10jun2011	2011m5	5	5-
IDBI0Y04CF03462B5	3	F	Wed-26oct2011	Wed-09nov2011	2011m10	6	5-
IDBI0Y04CF03896A4	1	F	Tue-30aug2011	Tue-13sep2011	2011m8	2	5-
IDBI0Y04CF03462B5	3	F	Wed-26oct2011	Wed-09nov2011	2011m11	8	5-
IDBI0Y04DF03960B2	1	F	Mon-26dec2011	Mon-09jan2012	2011m12	6	5-
IDBI0Y04EF05551A7	2	F	Sun-02oct2011	Sun-16oct2011	2011m10	14	5-
IDBI0Y04FF03277B5	3	F	Wed-16nov2011	Wed-30nov2011	2011m11	14	5-
IDBI0Y04FF03277B5	2	F	Fri-20may2011	Fri-03jun2011	2011m6	2	5-
IDBI0Y04FM05440A7	2	M	Wed-02nov2011	Wed-16nov2011	2011m11	14	5-
IDBI0Y04FF03930A4	1	F	Tue-27sep2011	Tue-11oct2011	2011m10	10	5-
IDBI0Y04FF04002A4	1	F	Sun-30oct2011	Sun-13nov2011	2011m11	12	5-
IDBI0Y04FF03930A4	1	F	Tue-27sep2011	Tue-11oct2011	2011m9	4	5-
IDBI0Y04FM04148A4	1	M	Sat-10sep2011	Sat-24sep2011	2011m9	14	5-
IDBI0Y04FF03277B5	2	F	Fri-20may2011	Fri-03jun2011	2011m5	12	5-
IDBI0Y04FF03964A4	1	F	Thu-20oct2011	Thu-03nov2011	2011m10	12	5-
IDBI0Y04FF04002A4	1	F	Sun-30oct2011	Sun-13nov2011	2011m10	2	5-
IDBI0Y04FF03964A4	1	F	Thu-20oct2011	Thu-03nov2011	2011m11	2	5-
IDBI0Y04HM04121A4	1	M	Tue-30aug2011	Tue-13sep2011	2011m8	2	5-
IDBI0Y04HM04121A4	1	M	Tue-30aug2011	Tue-13sep2011	2011m9	12	5-
IDBI0Y05AM04233A4	1	M	Wed-05oct2011	Wed-19oct2011	2011m10	14	5-
IDBI0Y05CM04181B2	2	M	Mon-26dec2011	Mon-09jan2012	2011m12	6	5-
IDBI0Y05FF03939A4	2	F	Sat-01oct2011	Sat-15oct2011	2011m10	14	5-
IDBI0Y05FF24053B3	2	M	Sun-31jul2011	Sun-14aug2011	2011m8	13	5-
IDBI0Y05FM05007B3	1	M	Sun-31jul2011	Sun-14aug2011	2011m7	1	5-
IDBI0Y05FF24053B3	1	M	Thu-03feb2011	Thu-17feb2011	2011m2	14	5-
IDBI0Y05FM05674A7	2	M	Thu-13oct2011	Thu-27oct2011	2011m10	14	5-
IDBI0Y05FF04005A4	2	F	Fri-28oct2011	Fri-11nov2011	2011m11	10	5-
IDBI0Y05FF03968A4	1	F	Thu-20oct2011	Thu-03nov2011	2011m10	12	5-
IDBI0Y05FF04005A4	2	F	Fri-28oct2011	Fri-11nov2011	2011m10	4	5-
IDBI0Y05FM05007B3	1	M	Sun-31jul2011	Sun-14aug2011	2011m8	13	5-
IDBI0Y05FF24053B3	2	M	Sun-31jul2011	Sun-14aug2011	2011m7	1	5-
IDBI0Y05FF03913A4	1	F	Thu-08sep2011	Thu-22sep2011	2011m9	14	5-
IDBI0Y05FF03968A4	1	F	Thu-20oct2011	Thu-03nov2011	2011m11	2	5-
IDBI0Y05IM04167B2	2	M	Tue-20dec2011	Tue-03jan2012	2011m12	12	5-
IDBI0Y05KF03890A4	1	F	Sun-28aug2011	Sun-11sep2011	2011m9	10	5-
IDBI0Y05KF03457B5	2	F	Sat-14may2011	Sat-28may2011	2011m5	14	5-
IDBI0Y05KF03457B5	3	F	Tue-01nov2011	Tue-15nov2011	2011m11	14	5-
IDBI0Y05KF03890A4	1	F	Sun-28aug2011	Sun-11sep2011	2011m8	4	5-
IDBI0Y06CM04229A4	1	M	Sat-01oct2011	Sat-15oct2011	2011m10	14	5-
IDBI0Y06CF03923A4	2	F	Wed-14sep2011	Wed-28sep2011	2011m9	14	5-
IDBI0Y06CF03923A4	1	F	Mon-10jan2011	Mon-24jan2011	2011m1	14	0-
IDBI0Y06EM04126A4	1	M	Tue-30aug2011	Tue-13sep2011	2011m9	12	5-
IDBI0Y06EM04126A4	1	M	Tue-30aug2011	Tue-13sep2011	2011m8	2	5-
IDBI0Y06FF04763B3	2	F	Thu-18aug2011	Thu-01sep2011	2011m9	0	5-
IDBI0Y06FF05259A7	2	F	Wed-02nov2011	Wed-16nov2011	2011m11	14	5-
IDBI0Y06FF03949A4	2	F	Sat-08oct2011	Sat-22oct2011	2011m10	14	5-
IDBI0Y06FF05276A7	2	F	Fri-28oct2011	Fri-11nov2011	2011m11	10	5-
IDBI0Y06FF04154A4	1	F	Mon-10jan2011	Mon-24jan2011	2011m1	14	0-
IDBI0Y06FM05249A7	2	M	Mon-26sep2011	Mon-10oct2011	2011m9	5	5-
IDBI0Y06FF05276A7	2	F	Fri-28oct2011	Fri-11nov2011	2011m10	4	5-
IDBI0Y06FM04149A4	1	M	Sat-10sep2011	Sat-24sep2011	2011m9	14	5-
IDBI0Y06FM04211A4	1	M	Thu-20oct2011	Thu-03nov2011	2011m10	12	5-
IDBI0Y06FM04211A4	1	M	Thu-20oct2011	Thu-03nov2011	2011m11	2	5-
IDBI0Y06FF04763B3	1	F	Thu-03feb2011	Thu-17feb2011	2011m2	14	0-
IDBI0Y06FM05249A7	2	M	Mon-26sep2011	Mon-10oct2011	2011m10	9	5-
IDBI0Y06FF04763B3	2	F	Thu-18aug2011	Thu-01sep2011	2011m8	14	5-
IDBI0Y06HF05552A7	2	F	Sun-02oct2011	Sun-16oct2011	2011m10	14	5-
IDBI0Y06IF04197A4	1	F	Wed-05jan2011	Wed-19jan2011	2011m1	14	0-
IDBI0Y06IF04197A4	2	F	Thu-01sep2011	Thu-15sep2011	2011m9	14	0-
IDBI0Y06KF03931A4	1	F	Tue-27sep2011	Tue-11oct2011	2011m9	4	0-
IDBI0Y06KM04122A4	1	M	Tue-30aug2011	Tue-13sep2011	2011m8	2	0-
IDBI0Y06KM04122A4	1	M	Tue-30aug2011	Tue-13sep2011	2011m9	12	0-
IDBI0Y06KF03931A4	1	F	Tue-27sep2011	Tue-11oct2011	2011m10	10	0-
IDBI0Y06LM05386A7	2	M	Tue-18oct2011	Tue-01nov2011	2011m10	14	0-
IDBI0Y06LM05386A7	2	M	Tue-18oct2011	Tue-01nov2011	2011m11	0	0-
IDBI0Y07CF04207A4	2	F	Tue-01nov2011	Tue-15nov2011	2011m11	14	0-
IDBI0Y07CF04207A4	1	F	Mon-10jan2011	Mon-24jan2011	2011m1	14	0-
IDBI0Y07FF05126A7	2	F	Fri-21oct2011	Fri-04nov2011	2011m11	3	0-
IDBI0Y07FF05126A7	2	F	Fri-21oct2011	Fri-04nov2011	2011m10	11	0-
IDBI0Y07FF03978A4	1	F	Tue-01nov2011	Tue-15nov2011	2011m11	14	0-
IDBI0Y07FM04361A4	1	M	Mon-10jan2011	Mon-24jan2011	2011m1	14	0-
IDBI0Y07FM05457A7	2	M	Fri-28oct2011	Fri-11nov2011	2011m11	10	0-
IDBI0Y07FM05457A7	2	M	Fri-28oct2011	Fri-11nov2011	2011m10	4	0-
IDBI0Y07FF04762B3	1	F	Fri-12aug2011	Fri-26aug2011	2011m8	14	0-
IDBI0Y07FF03914A4	1	F	Thu-08sep2011	Thu-22sep2011	2011m9	14	0-
IDBI0Y07GM03739B5	2	M	Thu-26may2011	Thu-09jun2011	2011m5	6	0-
IDBI0Y07GM03739B5	2	M	Thu-26may2011	Thu-09jun2011	2011m6	8	0-
IDBI0Y07GM03739B5	3	M	Mon-14nov2011	Mon-28nov2011	2011m11	14	0-
IDBI0Y07HF03928A4	2	F	Tue-27sep2011	Tue-11oct2011	2011m10	10	0-
IDBI0Y07HF03928A4	2	F	Tue-27sep2011	Tue-11oct2011	2011m9	4	0-
IDBI0Y07HF03928A4	1	F	Thu-06jan2011	Thu-20jan2011	2011m1	14	0-
IDBI0Y07JF24142A7	1	F	Wed-26oct2011	Wed-09nov2011	2011m11	8	0-
IDBI0Y07JF24142A7	1	F	Wed-26oct2011	Wed-09nov2011	2011m10	6	0-
IDBI0Y07LF03910A4	2	F	Mon-05sep2011	Mon-19sep2011	2011m9	14	0-
IDBI0Y07LF03910A4	1	F	Mon-03jan2011	Mon-17jan2011	2011m1	14	0-
IDBI0Y08BF04117B1	1	F	Wed-13apr2011	Wed-27apr2011	2011m4	14	0-
IDBI0Y08CM04117A4	1	M	Sun-28aug2011	Sun-11sep2011	2011m9	10	0-
IDBI0Y08CM04117A4	1	M	Sun-28aug2011	Sun-11sep2011	2011m8	4	0-
IDBI0Y08EM04192A4	1	M	Thu-20jan2011	Thu-03feb2011	2011m1	12	0-
IDBI0Y08EM04168B2	2	M	Tue-20dec2011	Tue-03jan2012	2011m12	12	0-
IDBI0Y08EM04192A4	1	M	Thu-20jan2011	Thu-03feb2011	2011m2	2	0-
IDBI0Y08EM04192A4	2	M	Mon-17oct2011	Mon-31oct2011	2011m10	14	0-
IDBI0Y08FM04212A4	1	M	Thu-20oct2011	Thu-03nov2011	2011m11	2	0-
IDBI0Y08FF04755B3	1	F	Sun-31jul2011	Sun-14aug2011	2011m7	1	0-
IDBI0Y08FF04755B3	1	F	Sun-31jul2011	Sun-14aug2011	2011m8	13	0-
IDBI0Y08FM04212A4	1	M	Thu-20oct2011	Thu-03nov2011	2011m10	12	0-
IDBI0Y08GM04227A4	1	M	Sat-24sep2011	Sat-08oct2011	2011m9	7	0-
IDBI0Y08GM04227A4	1	M	Sat-24sep2011	Sat-08oct2011	2011m10	7	0-
IDBI0Y08HM04123A4	1	M	Tue-30aug2011	Tue-13sep2011	2011m9	12	0-
IDBI0Y08HM04123A4	1	M	Tue-30aug2011	Tue-13sep2011	2011m8	2	0-
IDBI0Y08IF05135A7	2	F	Sat-05nov2011	Sat-19nov2011	2011m11	14	0-
IDBI0Y08JM04127A4	1	M	Tue-30aug2011	Tue-13sep2011	2011m8	2	0-
IDBI0Y08JM04127A4	1	M	Tue-30aug2011	Tue-13sep2011	2011m9	12	0-
IDBI0Y08KF04205A4	2	F	Fri-28oct2011	Fri-11nov2011	2011m11	10	0-
IDBI0Y08KF04205A4	2	F	Fri-28oct2011	Fri-11nov2011	2011m10	4	0-
IDBI0Y08KF04205A4	1	F	Fri-07jan2011	Fri-21jan2011	2011m1	14	0-
IDBI0Y08KF05137A7	2	F	Fri-21oct2011	Fri-04nov2011	2011m11	3	0-
IDBI0Y08KF05137A7	2	F	Fri-21oct2011	Fri-04nov2011	2011m10	11	0-
IDBI0Y08LF03956A4	1	F	Tue-18oct2011	Tue-01nov2011	2011m10	14	0-
IDBI0Y08LF24143A7	1	F	Wed-26oct2011	Wed-09nov2011	2011m10	6	0-
IDBI0Y08LF24143A7	1	F	Wed-26oct2011	Wed-09nov2011	2011m11	8	0-
IDBI0Y08LF03985A4	1	F	Sat-01oct2011	Sat-15oct2011	2011m10	14	0-
IDBI0Y08LF03956A4	1	F	Tue-18oct2011	Tue-01nov2011	2011m11	0	0-
IDBI0Y09AF05126A7	2	F	Tue-25oct2011	Tue-08nov2011	2011m10	7	0-
IDBI0Y09AF05126A7	2	F	Tue-25oct2011	Tue-08nov2011	2011m11	7	0-
IDBI0Y09BM03740B5	3	M	Wed-16nov2011	Wed-30nov2011	2011m11	14	0-
IDBI0Y09BM03740B5	2	M	Thu-26may2011	Thu-09jun2011	2011m6	8	0-
IDBI0Y09BM03740B5	2	M	Thu-26may2011	Thu-09jun2011	2011m5	6	0-
IDBI0Y09CF03926A4	2	F	Sat-24sep2011	Sat-08oct2011	2011m10	7	0-
IDBI0Y09CF03926A4	1	F	Sat-08jan2011	Sat-22jan2011	2011m1	14	0-
IDBI0Y09CM04159A4	1	M	Tue-27sep2011	Tue-11oct2011	2011m9	4	0-
IDBI0Y09CM04159A4	1	M	Tue-27sep2011	Tue-11oct2011	2011m10	10	0-
IDBI0Y09CF03926A4	2	F	Sat-24sep2011	Sat-08oct2011	2011m9	7	0-
IDBI0Y09FF04981B3	2	F	Thu-29sep2011	Thu-13oct2011	2011m9	2	0-
IDBI0Y09FF03979A4	1	F	Tue-01nov2011	Tue-15nov2011	2011m11	14	0-
IDBI0Y09FF04981B3	2	F	Thu-29sep2011	Thu-13oct2011	2011m10	12	0-
IDBI0Y09FF04155A4	1	F	Mon-10jan2011	Mon-24jan2011	2011m1	14	0-
IDBI0Y09FF04116B1	1	F	Mon-11apr2011	Mon-25apr2011	2011m4	14	0-
IDBI0Y09FF04981B3	1	F	Fri-11feb2011	Fri-25feb2011	2011m2	14	0-
IDBI0Y09FM25585A7	2	M	Sun-09oct2011	Sun-23oct2011	2011m10	14	0-
IDBI0Y09GF04150B2	2	F	Mon-26dec2011	Mon-09jan2012	2011m12	6	0-
IDBI0Y09HF04772B3	1	F	Fri-11feb2011	Fri-25feb2011	2011m2	14	0-
IDBI0Y09HF04772B3	2	F	Thu-29sep2011	Thu-13oct2011	2011m9	2	0-
IDBI0Y09HF04772B3	2	F	Thu-29sep2011	Thu-13oct2011	2011m10	12	0-
IDBI0Y09IM04155A4	1	M	Mon-10jan2011	Mon-24jan2011	2011m1	14	0-
IDBI0Y09IM04155A4	2	M	Wed-14sep2011	Wed-28sep2011	2011m9	14	0-
IDBI0Y09IF03945A4	2	F	Wed-05oct2011	Wed-19oct2011	2011m10	14	0-
IDBI0Y09JF05130A7	2	F	Thu-03nov2011	Thu-17nov2011	2011m11	14	0-
IDBI0Y09KM04161A4	1	M	Tue-27sep2011	Tue-11oct2011	2011m10	10	0-
IDBI0Y09KM04161A4	1	M	Tue-27sep2011	Tue-11oct2011	2011m9	4	0-
IDBI0Y09LM04136A4	1	M	Sun-04sep2011	Sun-18sep2011	2011m9	14	0-
IDBI0Y10AF03467B5	2	F	Wed-18may2011	Wed-01jun2011	2011m5	14	0-
IDBI0Y10AM04397A4	1	M	Sun-04sep2011	Sun-18sep2011	2011m9	14	0-
IDBI0Y10AF03467B5	3	F	Fri-11nov2011	Fri-25nov2011	2011m11	14	0-
IDBI0Y10AF03467B5	2	F	Wed-18may2011	Wed-01jun2011	2011m6	0	0-
IDBI0Y10BM25660A7	1	M	Wed-26oct2011	Wed-09nov2011	2011m10	6	0-
IDBI0Y10BM05008B3	2	M	Sat-06aug2011	Sat-20aug2011	2011m8	14	0-
IDBI0Y10BM05008B3	1	M	Fri-04feb2011	Fri-18feb2011	2011m2	14	0-
IDBI0Y10BM25660A7	1	M	Wed-26oct2011	Wed-09nov2011	2011m11	8	0-
IDBI0Y10DM05458A7	2	M	Fri-28oct2011	Fri-11nov2011	2011m11	10	0-
IDBI0Y10DM05458A7	2	M	Fri-28oct2011	Fri-11nov2011	2011m10	4	0-
IDBI0Y10FF04759B3	1	F	Wed-09feb2011	Wed-23feb2011	2011m2	14	0-
IDBI0Y10FF04759B3	2	F	Wed-10aug2011	Wed-24aug2011	2011m8	14	0-
IDBI0Y10HM04091A4	2	M	Thu-01sep2011	Thu-15sep2011	2011m9	14	0-
IDBI0Y10HM04091A4	1	M	Wed-05jan2011	Wed-19jan2011	2011m1	14	0-
IDBI0Y10HF03902A4	1	F	Thu-01sep2011	Thu-15sep2011	2011m9	14	0-
IDBI0Y10IM05251A7	2	M	Mon-17oct2011	Mon-31oct2011	2011m10	14	0-
IDBI0Y10IM05013B3	1	M	Fri-12aug2011	Fri-26aug2011	2011m8	14	0-
IDBI0Y10IM05188B3	1	M	Wed-09feb2011	Wed-23feb2011	2011m2	14	0-
IDBI0Y10IM05188B3	2	M	Sat-27aug2011	Sat-10sep2011	2011m8	5	0-
IDBI0Y10IM05188B3	2	M	Sat-27aug2011	Sat-10sep2011	2011m9	9	0-
IDBI0Y10JM05274A7	2	M	Sat-01oct2011	Sat-15oct2011	2011m10	14	0-
IDBI0Y10JF05126A7	2	F	Tue-25oct2011	Tue-08nov2011	2011m11	7	0-
IDBI0Y10JF03863A4	1	F	Wed-19jan2011	Wed-02feb2011	2011m1	13	0-
IDBI0Y10JM04087A4	2	M	Sat-24sep2011	Sat-08oct2011	2011m10	7	0-
IDBI0Y10JM03645B5	3	M	Wed-02nov2011	Wed-16nov2011	2011m11	14	0-
IDBI0Y10JM05286A7	2	M	Wed-26oct2011	Wed-09nov2011	2011m10	6	0-
IDBI0Y10JM04088A4	2	M	Wed-07sep2011	Wed-21sep2011	2011m9	14	0-
IDBI0Y10JF03318B5	2	F	Wed-11may2011	Wed-25may2011	2011m5	14	0-
IDBI0Y10JM04088A4	1	M	Wed-05jan2011	Wed-19jan2011	2011m1	14	0-
IDBI0Y10JM04090A4	1	M	Fri-07jan2011	Fri-21jan2011	2011m1	14	0-
IDBI0Y10JM04089A4	2	M	Fri-21oct2011	Fri-04nov2011	2011m10	11	0-
IDBI0Y10JF03865A4	2	F	Tue-30aug2011	Tue-13sep2011	2011m8	2	0-
IDBI0Y10JF03863A4	1	F	Wed-19jan2011	Wed-02feb2011	2011m2	1	0-
IDBI0Y10JF03862A4	1	F	Thu-20jan2011	Thu-03feb2011	2011m1	12	0-
IDBI0Y10JF03321B5	3	F	Tue-08nov2011	Tue-22nov2011	2011m11	14	0-
IDBI0Y10JF03862A4	2	F	Tue-25oct2011	Tue-08nov2011	2011m10	7	0-
IDBI0Y10JF03867A4	2	F	Tue-13sep2011	Tue-27sep2011	2011m9	14	0-
IDBI0Y10JM04214B2	2	M	Mon-26dec2011	Mon-09jan2012	2011m12	6	0-
IDBI0Y10JM04087A4	2	M	Sat-24sep2011	Sat-08oct2011	2011m9	7	0-
IDBI0Y10JF03865A4	1	F	Mon-03jan2011	Mon-17jan2011	2011m1	14	0-
IDBI0Y10JM05286A7	2	M	Wed-26oct2011	Wed-09nov2011	2011m11	8	0-
IDBI0Y10JM05283A7	2	M	Mon-31oct2011	Mon-14nov2011	2011m10	1	0-
IDBI0Y10JM03645B5	2	M	Thu-12may2011	Thu-26may2011	2011m5	14	0-
IDBI0Y10JM04085A4	1	M	Mon-10jan2011	Mon-24jan2011	2011m1	14	0-
IDBI0Y10JM04089A4	1	M	Tue-18jan2011	Tue-01feb2011	2011m2	0	0-
IDBI0Y10JM05283A7	2	M	Mon-31oct2011	Mon-14nov2011	2011m11	13	0-
IDBI0Y10JM03637B5	2	M	Fri-13may2011	Fri-27may2011	2011m5	14	0-
IDBI0Y10JM04085A4	2	M	Fri-30sep2011	Fri-14oct2011	2011m9	1	0-
IDBI0Y10JF03863A4	2	F	Sun-28aug2011	Sun-11sep2011	2011m8	4	0-
IDBI0Y10JF05126A7	2	F	Tue-25oct2011	Tue-08nov2011	2011m10	7	0-
IDBI0Y10JM04085A4	2	M	Fri-30sep2011	Fri-14oct2011	2011m10	13	0-
IDBI0Y10JF03319B5	2	F	Sat-21may2011	Sat-04jun2011	2011m5	11	0-
IDBI0Y10JM03637B5	3	M	Fri-28oct2011	Fri-11nov2011	2011m10	4	0-
IDBI0Y10JF03863A4	2	F	Sun-28aug2011	Sun-11sep2011	2011m9	10	0-
IDBI0Y10JM04090A4	2	M	Sat-24sep2011	Sat-08oct2011	2011m9	7	0-
IDBI0Y10JM05287A7	2	M	Sat-05nov2011	Sat-19nov2011	2011m11	14	0-
IDBI0Y10JM05289A7	2	M	Fri-21oct2011	Fri-04nov2011	2011m10	11	0-
IDBI0Y10JM05289A7	2	M	Fri-21oct2011	Fri-04nov2011	2011m11	3	0-
IDBI0Y10JM04090A4	2	M	Sat-24sep2011	Sat-08oct2011	2011m10	7	0-
IDBI0Y10JF03862A4	1	F	Thu-20jan2011	Thu-03feb2011	2011m2	2	0-
IDBI0Y10JM04089A4	2	M	Fri-21oct2011	Fri-04nov2011	2011m11	3	0-
IDBI0Y10JF03318B5	3	F	Wed-26oct2011	Wed-09nov2011	2011m10	6	0-
IDBI0Y10JF03318B5	3	F	Wed-26oct2011	Wed-09nov2011	2011m11	8	0-
IDBI0Y10JF03319B5	3	F	Mon-14nov2011	Mon-28nov2011	2011m11	14	0-
IDBI0Y10JF03319B5	2	F	Sat-21may2011	Sat-04jun2011	2011m6	3	0-
IDBI0Y10JF03321B5	2	F	Tue-17may2011	Tue-31may2011	2011m5	14	0-
IDBI0Y10JM03637B5	3	M	Fri-28oct2011	Fri-11nov2011	2011m11	10	0-
IDBI0Y10JM04089A4	1	M	Tue-18jan2011	Tue-01feb2011	2011m1	14	0-
IDBI0Y10JF03865A4	2	F	Tue-30aug2011	Tue-13sep2011	2011m9	12	0-
IDBI0Y10JM04210B2	2	M	Tue-20dec2011	Tue-03jan2012	2011m12	12	0-
IDBI0Y10JM04087A4	1	M	Wed-05jan2011	Wed-19jan2011	2011m1	14	0-
IDBI0Y10JF03867A4	1	F	Mon-10jan2011	Mon-24jan2011	2011m1	14	0-
IDBI0Y10JF03862A4	2	F	Tue-25oct2011	Tue-08nov2011	2011m11	7	0-
IDBI0Y10KF03313B5	2	F	Tue-17may2011	Tue-31may2011	2011m5	14	0-
IDBI0Y10KF03871A4	1	F	Sat-08jan2011	Sat-22jan2011	2011m1	14	0-
IDBI0Y10KF03311B5	2	F	Wed-18may2011	Wed-01jun2011	2011m6	0	0-
IDBI0Y10KM04100A4	1	M	Sat-08jan2011	Sat-22jan2011	2011m1	14	0-
IDBI0Y10KM04096A4	2	M	Sun-28aug2011	Sun-11sep2011	2011m8	4	0-
IDBI0Y10KF05113A7	2	F	Tue-04oct2011	Tue-18oct2011	2011m10	14	0-
IDBI0Y10KF03312B5	3	F	Thu-03nov2011	Thu-17nov2011	2011m11	14	0-
IDBI0Y10KF03871A4	2	F	Fri-30sep2011	Fri-14oct2011	2011m10	13	0-
IDBI0Y10KF05116A7	2	F	Mon-17oct2011	Mon-31oct2011	2011m10	14	0-
IDBI0Y10KF03872A4	1	F	Tue-11jan2011	Tue-25jan2011	2011m1	14	0-
IDBI0Y10KF03874A4	2	F	Wed-26oct2011	Wed-09nov2011	2011m10	6	0-
IDBI0Y10KF03875A4	1	F	Tue-11jan2011	Tue-25jan2011	2011m1	14	0-
IDBI0Y10KF03878A4	2	F	Thu-01sep2011	Thu-15sep2011	2011m9	14	0-
IDBI0Y10KM04094A4	2	M	Fri-23sep2011	Fri-07oct2011	2011m10	6	0-
IDBI0Y10KM04096A4	1	M	Tue-18jan2011	Tue-01feb2011	2011m1	14	0-
IDBI0Y10KM04098A4	2	M	Sat-24sep2011	Sat-08oct2011	2011m10	7	0-
IDBI0Y10KM04099A4	2	M	Tue-01nov2011	Tue-15nov2011	2011m11	14	0-
IDBI0Y10KF05112A7	2	F	Tue-25oct2011	Tue-08nov2011	2011m11	7	0-
IDBI0Y10KF03311B5	2	F	Wed-18may2011	Wed-01jun2011	2011m5	14	0-
IDBI0Y10KM05279A7	2	M	Tue-27sep2011	Tue-11oct2011	2011m9	4	0-
IDBI0Y10KM03642B5	2	M	Mon-16may2011	Mon-30may2011	2011m5	14	0-
IDBI0Y10KF05121A7	2	F	Mon-17oct2011	Mon-31oct2011	2011m10	14	0-
IDBI0Y10KM04094A4	2	M	Fri-23sep2011	Fri-07oct2011	2011m9	8	0-
IDBI0Y10KF03872A4	2	F	Wed-14sep2011	Wed-28sep2011	2011m9	14	0-
IDBI0Y10KM04216B2	2	M	Mon-26dec2011	Mon-09jan2012	2011m12	6	0-
IDBI0Y10KF03868A4	2	F	Sun-16oct2011	Sun-30oct2011	2011m10	14	0-
IDBI0Y10KF05115A7	2	F	Mon-10oct2011	Mon-24oct2011	2011m10	14	0-
IDBI0Y10KF05112A7	2	F	Tue-25oct2011	Tue-08nov2011	2011m10	7	0-
IDBI0Y10KM05278A7	2	M	Sat-24sep2011	Sat-08oct2011	2011m9	7	0-
IDBI0Y10KM03643B5	2	M	Tue-17may2011	Tue-31may2011	2011m5	14	0-
IDBI0Y10KF03870A4	2	F	Fri-21oct2011	Fri-04nov2011	2011m10	11	0-
IDBI0Y10KF05114A7	2	F	Tue-11oct2011	Tue-25oct2011	2011m10	14	0-
IDBI0Y10KM03641B5	3	M	Fri-04nov2011	Fri-18nov2011	2011m11	14	0-
IDBI0Y10KF03312B5	2	F	Wed-11may2011	Wed-25may2011	2011m5	14	0-
IDBI0Y10KF03866A4	1	F	Sat-15jan2011	Sat-29jan2011	2011m1	14	0-
IDBI0Y10KM04096A4	2	M	Sun-28aug2011	Sun-11sep2011	2011m9	10	0-
IDBI0Y10KF05110A7	2	F	Mon-17oct2011	Mon-31oct2011	2011m10	14	0-
IDBI0Y10KF05123A7	2	F	Sun-02oct2011	Sun-16oct2011	2011m10	14	0-
IDBI0Y10KF03874A4	2	F	Wed-26oct2011	Wed-09nov2011	2011m11	8	0-
IDBI0Y10KF05120A7	2	F	Fri-21oct2011	Fri-04nov2011	2011m11	3	0-
IDBI0Y10KM04227B2	1	M	Mon-26dec2011	Mon-09jan2012	2011m12	6	0-
IDBI0Y10KM04095A4	1	M	Thu-06jan2011	Thu-20jan2011	2011m1	14	0-
IDBI0Y10KM04101A4	2	M	Mon-17oct2011	Mon-31oct2011	2011m10	14	0-
IDBI0Y10KM04097A4	1	M	Wed-05jan2011	Wed-19jan2011	2011m1	14	0-
IDBI0Y10KF05105A7	2	F	Tue-27sep2011	Tue-11oct2011	2011m9	4	0-
IDBI0Y10KF03870A4	2	F	Fri-21oct2011	Fri-04nov2011	2011m11	3	0-
IDBI0Y10KF03866A4	2	F	Mon-17oct2011	Mon-31oct2011	2011m10	14	0-
IDBI0Y10KF05095A7	2	F	Sun-09oct2011	Sun-23oct2011	2011m10	14	0-
IDBI0Y10KF05120A7	2	F	Fri-21oct2011	Fri-04nov2011	2011m10	11	0-
IDBI0Y10KF03315B5	2	F	Thu-12may2011	Thu-26may2011	2011m5	14	0-
IDBI0Y10KM04094A4	1	M	Thu-06jan2011	Thu-20jan2011	2011m1	14	0-
IDBI0Y10KF03871A4	2	F	Fri-30sep2011	Fri-14oct2011	2011m9	1	0-
IDBI0Y10KM03642B5	3	M	Thu-03nov2011	Thu-17nov2011	2011m11	14	0-
IDBI0Y10KM05282A7	2	M	Thu-13oct2011	Thu-27oct2011	2011m10	14	0-
IDBI0Y10KF03315B5	3	F	Wed-26oct2011	Wed-09nov2011	2011m10	6	0-
IDBI0Y10KF03315B5	3	F	Wed-26oct2011	Wed-09nov2011	2011m11	8	0-
IDBI0Y10KM05278A7	2	M	Sat-24sep2011	Sat-08oct2011	2011m10	7	0-
IDBI0Y10KF05118A7	2	F	Tue-25oct2011	Tue-08nov2011	2011m10	7	0-
IDBI0Y10KF03874A4	1	F	Tue-04jan2011	Tue-18jan2011	2011m1	14	0-
IDBI0Y10KM03644B5	2	M	Fri-13may2011	Fri-27may2011	2011m5	14	0-
IDBI0Y10KM05280A7	2	M	Mon-10oct2011	Mon-24oct2011	2011m10	14	0-
IDBI0Y10KF03314B5	3	F	Fri-04nov2011	Fri-18nov2011	2011m11	14	0-
IDBI0Y10KF03875A4	2	F	Wed-14sep2011	Wed-28sep2011	2011m9	14	0-
IDBI0Y10KF05111A7	2	F	Tue-18oct2011	Tue-01nov2011	2011m11	0	0-
IDBI0Y10KM05519A7	2	M	Sun-09oct2011	Sun-23oct2011	2011m10	14	0-
IDBI0Y10KF03870A4	1	F	Mon-17jan2011	Mon-31jan2011	2011m1	14	0-
IDBI0Y10KM04100A4	2	M	Sat-24sep2011	Sat-08oct2011	2011m10	7	0-
IDBI0Y10KF05117A7	2	F	Fri-28oct2011	Fri-11nov2011	2011m11	10	0-
IDBI0Y10KM04095A4	2	M	Sat-10sep2011	Sat-24sep2011	2011m9	14	0-
IDBI0Y10KM04098A4	2	M	Sat-24sep2011	Sat-08oct2011	2011m9	7	0-
IDBI0Y10KM05279A7	2	M	Tue-27sep2011	Tue-11oct2011	2011m10	10	0-
IDBI0Y10KF05105A7	2	F	Tue-27sep2011	Tue-11oct2011	2011m10	10	0-
IDBI0Y10KF05118A7	2	F	Tue-25oct2011	Tue-08nov2011	2011m11	7	0-
IDBI0Y10KF03317B5	2	F	Thu-19may2011	Thu-02jun2011	2011m5	13	0-
IDBI0Y10KM05275A7	2	M	Tue-25oct2011	Tue-08nov2011	2011m11	7	0-
IDBI0Y10KM04096A4	1	M	Tue-18jan2011	Tue-01feb2011	2011m2	0	0-
IDBI0Y10KM05281A7	2	M	Fri-21oct2011	Fri-04nov2011	2011m11	3	0-
IDBI0Y10KF03878A4	1	F	Wed-05jan2011	Wed-19jan2011	2011m1	14	0-
IDBI0Y10KF03873A4	2	F	Mon-05sep2011	Mon-19sep2011	2011m9	14	0-
IDBI0Y10KM04100A4	2	M	Sat-24sep2011	Sat-08oct2011	2011m9	7	0-
IDBI0Y10KF03868A4	1	F	Mon-17jan2011	Mon-31jan2011	2011m1	14	0-
IDBI0Y10KM04092A4	1	M	Fri-23sep2011	Fri-07oct2011	2011m9	8	0-
IDBI0Y10KM05277A7	2	M	Fri-21oct2011	Fri-04nov2011	2011m11	3	0-
IDBI0Y10KF03311B5	3	F	Thu-10nov2011	Thu-24nov2011	2011m11	14	0-
IDBI0Y10KF04107B1	1	F	Wed-13apr2011	Wed-27apr2011	2011m4	14	0-
IDBI0Y10KM05285A7	2	M	Mon-17oct2011	Mon-31oct2011	2011m10	14	0-
IDBI0Y10KM03641B5	2	M	Fri-13may2011	Fri-27may2011	2011m5	14	0-
IDBI0Y10KF03988B2	2	F	Mon-26dec2011	Mon-09jan2012	2011m12	6	0-
IDBI0Y10KM04217B2	2	M	Mon-26dec2011	Mon-09jan2012	2011m12	6	0-
IDBI0Y10KF03873A4	1	F	Mon-03jan2011	Mon-17jan2011	2011m1	14	0-
IDBI0Y10KM04101A4	1	M	Thu-20jan2011	Thu-03feb2011	2011m2	2	0-
IDBI0Y10KF03314B5	2	F	Fri-13may2011	Fri-27may2011	2011m5	14	0-
IDBI0Y10KM04092A4	1	M	Fri-23sep2011	Fri-07oct2011	2011m10	6	0-
IDBI0Y10KM04093A4	1	M	Wed-05jan2011	Wed-19jan2011	2011m1	14	0-
IDBI0Y10KF03317B5	2	F	Thu-19may2011	Thu-02jun2011	2011m6	1	0-
IDBI0Y10KM05277A7	2	M	Fri-21oct2011	Fri-04nov2011	2011m10	11	0-
IDBI0Y10KM03644B5	3	M	Fri-04nov2011	Fri-18nov2011	2011m11	14	0-
IDBI0Y10KM04099A4	1	M	Mon-17jan2011	Mon-31jan2011	2011m1	14	0-
IDBI0Y10KM04101A4	1	M	Thu-20jan2011	Thu-03feb2011	2011m1	12	0-
IDBI0Y10KF05111A7	2	F	Tue-18oct2011	Tue-01nov2011	2011m10	14	0-
IDBI0Y10KM05281A7	2	M	Fri-21oct2011	Fri-04nov2011	2011m10	11	0-
IDBI0Y10KF03317B5	3	F	Wed-09nov2011	Wed-23nov2011	2011m11	14	0-
IDBI0Y10KF05117A7	2	F	Fri-28oct2011	Fri-11nov2011	2011m10	4	0-
IDBI0Y10KM04098A4	1	M	Sat-08jan2011	Sat-22jan2011	2011m1	14	0-
IDBI0Y10KM05275A7	2	M	Tue-25oct2011	Tue-08nov2011	2011m10	7	0-
IDBI0Y10LM04105A4	1	M	Mon-03jan2011	Mon-17jan2011	2011m1	14	0-
IDBI0Y10LF03984B2	1	F	Tue-20dec2011	Tue-03jan2012	2011m12	12	0-
IDBI0Y10LM04104A4	1	M	Thu-13jan2011	Thu-27jan2011	2011m1	14	0-
IDBI0Y10LM03639B5	3	M	Wed-16nov2011	Wed-30nov2011	2011m11	14	0-
IDBI0Y10LM03638B5	3	M	Wed-02nov2011	Wed-16nov2011	2011m11	14	0-
IDBI0Y10LF03306B5	2	F	Thu-26may2011	Thu-09jun2011	2011m5	6	0-
IDBI0Y10LF03881A4	2	F	Fri-30sep2011	Fri-14oct2011	2011m10	13	0-
IDBI0Y10LM05254A7	2	M	Sun-02oct2011	Sun-16oct2011	2011m10	14	0-
IDBI0Y10LF05107A7	2	F	Tue-11oct2011	Tue-25oct2011	2011m10	14	0-
IDBI0Y10LF05101A7	2	F	Tue-25oct2011	Tue-08nov2011	2011m10	7	0-
IDBI0Y10LM03640B5	3	M	Thu-15dec2011	Thu-29dec2011	2011m12	14	0-
IDBI0Y10LF05092A7	2	F	Sat-05nov2011	Sat-19nov2011	2011m11	14	0-
IDBI0Y10LF03880A4	2	F	Wed-26oct2011	Wed-09nov2011	2011m10	6	0-
IDBI0Y10LM05273A7	2	M	Sat-15oct2011	Sat-29oct2011	2011m10	14	0-
IDBI0Y10LF03879A4	1	F	Tue-11jan2011	Tue-25jan2011	2011m1	14	0-
IDBI0Y10LF05106A7	2	F	Sat-24sep2011	Sat-08oct2011	2011m9	7	0-
IDBI0Y10LM04209B2	2	M	Tue-20dec2011	Tue-03jan2012	2011m12	12	0-
IDBI0Y10LF03307B5	3	F	Tue-01nov2011	Tue-15nov2011	2011m11	14	0-
IDBI0Y10LF03309B5	2	F	Wed-18may2011	Wed-01jun2011	2011m6	0	0-
IDBI0Y10LM04104A4	2	M	Wed-05oct2011	Wed-19oct2011	2011m10	14	0-
IDBI0Y10LF03309B5	3	F	Fri-11nov2011	Fri-25nov2011	2011m11	14	0-
IDBI0Y10LF03877A4	2	F	Sat-08oct2011	Sat-22oct2011	2011m10	14	0-
IDBI0Y10LF03308B5	2	F	Fri-20may2011	Fri-03jun2011	2011m5	12	0-
IDBI0Y10LM04212B2	2	M	Mon-26dec2011	Mon-09jan2012	2011m12	6	0-
IDBI0Y10LF05102A7	1	F	Sat-05nov2011	Sat-19nov2011	2011m11	14	0-
IDBI0Y10LM04103A4	1	M	Tue-04jan2011	Tue-18jan2011	2011m1	14	0-
IDBI0Y10LM04106A4	2	M	Sat-24sep2011	Sat-08oct2011	2011m10	7	0-
IDBI0Y10LF03310B5	2	F	Wed-11may2011	Wed-25may2011	2011m5	14	0-
IDBI0Y10LF03880A4	2	F	Wed-26oct2011	Wed-09nov2011	2011m11	8	0-
IDBI0Y10LF05101A7	2	F	Tue-25oct2011	Tue-08nov2011	2011m11	7	0-
IDBI0Y10LF05097A7	2	F	Sat-01oct2011	Sat-15oct2011	2011m10	14	0-
IDBI0Y10LF03306B5	2	F	Thu-26may2011	Thu-09jun2011	2011m6	8	0-
IDBI0Y10LM04221B2	2	M	Mon-26dec2011	Mon-09jan2012	2011m12	6	0-
IDBI0Y10LM04119A4	1	M	Sun-28aug2011	Sun-11sep2011	2011m9	10	0-
IDBI0Y10LF03309B5	2	F	Wed-18may2011	Wed-01jun2011	2011m5	14	0-
IDBI0Y10LM04103A4	2	M	Tue-25oct2011	Tue-08nov2011	2011m10	7	0-
IDBI0Y10LM04107A4	1	M	Thu-06jan2011	Thu-20jan2011	2011m1	14	0-
IDBI0Y10LM03638B5	2	M	Thu-12may2011	Thu-26may2011	2011m5	14	0-
IDBI0Y10LF05106A7	2	F	Sat-24sep2011	Sat-08oct2011	2011m10	7	0-
IDBI0Y10LF03887A4	2	F	Thu-20oct2011	Thu-03nov2011	2011m10	12	0-
IDBI0Y10LF03887A4	2	F	Thu-20oct2011	Thu-03nov2011	2011m11	2	0-
IDBI0Y10LF03306B5	3	F	Mon-14nov2011	Mon-28nov2011	2011m11	14	0-
IDBI0Y10LM05272A7	2	M	Tue-25oct2011	Tue-08nov2011	2011m11	7	0-
IDBI0Y10LM05269A7	1	M	Mon-10oct2011	Mon-24oct2011	2011m10	14	0-
IDBI0Y10LM03639B5	2	M	Fri-27may2011	Fri-10jun2011	2011m6	9	0-
IDBI0Y10LM04103A4	2	M	Tue-25oct2011	Tue-08nov2011	2011m11	7	0-
IDBI0Y10LM04218B2	1	M	Mon-26dec2011	Mon-09jan2012	2011m12	6	0-
IDBI0Y10LM04106A4	1	M	Fri-07jan2011	Fri-21jan2011	2011m1	14	0-
IDBI0Y10LM04105A4	2	M	Sun-04sep2011	Sun-18sep2011	2011m9	14	0-
IDBI0Y10LM04102A4	2	M	Sat-01oct2011	Sat-15oct2011	2011m10	14	0-
IDBI0Y10LF03985B2	1	F	Tue-20dec2011	Tue-03jan2012	2011m12	12	0-
IDBI0Y10LF03877A4	1	F	Fri-14jan2011	Fri-28jan2011	2011m1	14	0-
IDBI0Y10LF03876A4	2	F	Wed-05oct2011	Wed-19oct2011	2011m10	14	0-
IDBI0Y10LF03876A4	1	F	Thu-13jan2011	Thu-27jan2011	2011m1	14	0-
IDBI0Y10LF03310B5	3	F	Wed-26oct2011	Wed-09nov2011	2011m10	6	0-
IDBI0Y10LM05270A7	1	M	Sat-05nov2011	Sat-19nov2011	2011m11	14	0-
IDBI0Y10LF03887A4	1	F	Tue-18jan2011	Tue-01feb2011	2011m1	14	0-
IDBI0Y10LF03887A4	1	F	Tue-18jan2011	Tue-01feb2011	2011m2	0	0-
IDBI0Y10LF03881A4	2	F	Fri-30sep2011	Fri-14oct2011	2011m9	1	0-
IDBI0Y10LM05272A7	2	M	Tue-25oct2011	Tue-08nov2011	2011m10	7	0-
IDBI0Y10LF03880A4	1	F	Wed-05jan2011	Wed-19jan2011	2011m1	14	0-
IDBI0Y10LM03636B5	2	M	Fri-27may2011	Fri-10jun2011	2011m6	9	0-
IDBI0Y10LF03879A4	2	F	Tue-01nov2011	Tue-15nov2011	2011m11	14	0-
IDBI0Y10LM04106A4	2	M	Sat-24sep2011	Sat-08oct2011	2011m9	7	0-
IDBI0Y10LM04102A4	1	M	Tue-11jan2011	Tue-25jan2011	2011m1	14	0-
IDBI0Y10LF03307B5	2	F	Sat-14may2011	Sat-28may2011	2011m5	14	0-
IDBI0Y10LM03639B5	2	M	Fri-27may2011	Fri-10jun2011	2011m5	5	0-
IDBI0Y10LM03636B5	3	M	Wed-16nov2011	Wed-30nov2011	2011m11	14	0-
IDBI0Y10LM04145A4	1	M	Thu-08sep2011	Thu-22sep2011	2011m9	14	0-
IDBI0Y10LM03640B5	2	M	Thu-12may2011	Thu-26may2011	2011m5	14	0-
IDBI0Y10LM03636B5	2	M	Fri-27may2011	Fri-10jun2011	2011m5	5	0-
IDBI0Y10LM04107A4	2	M	Thu-08sep2011	Thu-22sep2011	2011m9	14	0-
IDBI0Y10LF03308B5	2	F	Fri-20may2011	Fri-03jun2011	2011m6	2	0-
IDBI0Y10LF03310B5	3	F	Wed-26oct2011	Wed-09nov2011	2011m11	8	0-
IDBI0Y10LF05104A7	2	F	Tue-11oct2011	Tue-25oct2011	2011m10	14	0-
IDBI0Y10LM04211B2	1	M	Mon-26dec2011	Mon-09jan2012	2011m12	6	0-
IDBI0Y10LM04119A4	1	M	Sun-28aug2011	Sun-11sep2011	2011m8	4	0-
IDBI0Y10LF03881A4	1	F	Sat-08jan2011	Sat-22jan2011	2011m1	14	0-
IDBI0Y11AF05098A7	2	M	Mon-17oct2011	Mon-31oct2011	2011m10	14	0-
IDBI0Y11AM03634B5	2	M	Thu-12may2011	Thu-26may2011	2011m5	14	0-
IDBI0Y11AM25320A7	2	M	Sun-02oct2011	Sun-16oct2011	2011m10	14	0-
IDBI0Y11AM05263A7	2	M	Mon-26sep2011	Mon-10oct2011	2011m9	5	0-
IDBI0Y11AM04215B2	1	M	Mon-26dec2011	Mon-09jan2012	2011m12	6	0-
IDBI0Y11AM05261A7	2	M	Mon-31oct2011	Mon-14nov2011	2011m10	1	0-
IDBI0Y11AM03635B5	2	M	Wed-25may2011	Wed-08jun2011	2011m5	7	0-
IDBI0Y11AF05090A7	2	F	Tue-25oct2011	Tue-08nov2011	2011m10	7	0-
IDBI0Y11AF03986B2	2	F	Mon-26dec2011	Mon-09jan2012	2011m12	6	0-
IDBI0Y11AM05264A7	2	M	Tue-18oct2011	Tue-01nov2011	2011m11	0	0-
IDBI0Y11AM04213B2	1	M	Mon-26dec2011	Mon-09jan2012	2011m12	6	0-
IDBI0Y11AM04112A4	2	M	Tue-25oct2011	Tue-08nov2011	2011m11	7	0-
IDBI0Y11AM03635B5	3	M	Mon-14nov2011	Mon-28nov2011	2011m11	14	0-
IDBI0Y11AM25315A7	2	M	Mon-31oct2011	Mon-14nov2011	2011m10	1	0-
IDBI0Y11AM05263A7	2	M	Mon-26sep2011	Mon-10oct2011	2011m10	9	0-
IDBI0Y11AM04466B1	1	M	Sat-16apr2011	Sat-30apr2011	2011m4	14	0-
IDBI0Y11AF04109B1	1	F	Wed-13apr2011	Wed-27apr2011	2011m4	14	0-
IDBI0Y11AF05094A7	2	F	Sun-09oct2011	Sun-23oct2011	2011m10	14	0-
IDBI0Y11AM25317A7	2	M	Sat-05nov2011	Sat-19nov2011	2011m11	14	0-
IDBI0Y11AM05261A7	2	M	Mon-31oct2011	Mon-14nov2011	2011m11	13	0-
IDBI0Y11AM05264A7	2	M	Tue-18oct2011	Tue-01nov2011	2011m10	14	0-
IDBI0Y11AM05262A7	2	M	Mon-26sep2011	Mon-10oct2011	2011m9	5	0-
IDBI0Y11AF05099A7	2	F	Fri-21oct2011	Fri-04nov2011	2011m11	3	0-
IDBI0Y11AM04108A4	1	M	Wed-19jan2011	Wed-02feb2011	2011m2	1	0-
IDBI0Y11AM04114A4	2	M	Thu-01sep2011	Thu-15sep2011	2011m9	14	0-
IDBI0Y11AM05268A7	1	M	Fri-21oct2011	Fri-04nov2011	2011m10	11	0-
IDBI0Y11AM05265A7	2	M	Thu-03nov2011	Thu-17nov2011	2011m11	14	0-
IDBI0Y11AF05100A7	1	F	Mon-17oct2011	Mon-31oct2011	2011m10	14	0-
IDBI0Y11AF05096A7	2	M	Tue-11oct2011	Tue-25oct2011	2011m10	14	0-
IDBI0Y11AM04109A4	1	M	Fri-14jan2011	Fri-28jan2011	2011m1	14	0-
IDBI0Y11AM05268A7	1	M	Fri-21oct2011	Fri-04nov2011	2011m11	3	0-
IDBI0Y11AM04220B2	2	M	Mon-26dec2011	Mon-09jan2012	2011m12	6	0-
IDBI0Y11AM03635B5	2	M	Wed-25may2011	Wed-08jun2011	2011m6	7	0-
IDBI0Y11AF05093A7	2	F	Sun-02oct2011	Sun-16oct2011	2011m10	14	0-
IDBI0Y11AM04108A4	1	M	Wed-19jan2011	Wed-02feb2011	2011m1	13	0-
IDBI0Y11AF05089A7	2	F	Fri-21oct2011	Fri-04nov2011	2011m11	3	0-
IDBI0Y11AM05267A7	2	M	Wed-02nov2011	Wed-16nov2011	2011m11	14	0-
IDBI0Y11AF05090A7	2	F	Tue-25oct2011	Tue-08nov2011	2011m11	7	0-
IDBI0Y11AF05089A7	2	F	Fri-21oct2011	Fri-04nov2011	2011m10	11	0-
IDBI0Y11AM05262A7	2	M	Mon-26sep2011	Mon-10oct2011	2011m10	9	0-
IDBI0Y11AM25315A7	2	M	Mon-31oct2011	Mon-14nov2011	2011m11	13	0-
IDBI0Y11AM05266A7	2	M	Mon-10oct2011	Mon-24oct2011	2011m10	14	0-
IDBI0Y11AF05099A7	2	F	Fri-21oct2011	Fri-04nov2011	2011m10	11	0-
IDBI0Y11AM04465B1	1	M	Mon-11apr2011	Mon-25apr2011	2011m4	14	0-
IDBI0Y11AF23756A4	2	F	Sun-04sep2011	Sun-18sep2011	2011m9	14	0-
IDBI0Y11AM04110A4	2	M	Wed-05oct2011	Wed-19oct2011	2011m10	14	0-
IDBI0Y11AM04109A4	2	M	Tue-11oct2011	Tue-25oct2011	2011m10	14	0-
IDBI0Y11AM25316A7	2	M	Mon-10oct2011	Mon-24oct2011	2011m10	14	0-
IDBI0Y11AM04110A4	1	M	Mon-10jan2011	Mon-24jan2011	2011m1	14	0-
IDBI0Y11AM03634B5	3	M	Wed-02nov2011	Wed-16nov2011	2011m11	14	0-
IDBI0Y11AM04112A4	2	M	Tue-25oct2011	Tue-08nov2011	2011m10	7	0-
IDBI0Y11AM04219B2	1	M	Mon-26dec2011	Mon-09jan2012	2011m12	6	0-
IDBI0Y11BF03884A4	2	F	Wed-26oct2011	Wed-09nov2011	2011m10	6	0-
IDBI0Y11BF03882A4	2	F	Wed-02nov2011	Wed-16nov2011	2011m11	14	0-
IDBI0Y11BF23757A4	2	F	Tue-27sep2011	Tue-11oct2011	2011m9	4	0-
IDBI0Y11BM25298A4	2	M	Sun-16oct2011	Sun-30oct2011	2011m10	14	0-
IDBI0Y11BM25324A7	2	M	Tue-18oct2011	Tue-01nov2011	2011m11	0	0-
IDBI0Y11BM25332A7	2	M	Tue-25oct2011	Tue-08nov2011	2011m10	7	0-
IDBI0Y11BF23757A4	2	F	Tue-27sep2011	Tue-11oct2011	2011m10	10	0-
IDBI0Y11BF23739A7	2	F	Mon-26sep2011	Mon-10oct2011	2011m10	9	0-
IDBI0Y11BF03305B5	3	F	Thu-03nov2011	Thu-17nov2011	2011m11	14	0-
IDBI0Y11BF23665A7	2	F	Fri-21oct2011	Fri-04nov2011	2011m11	3	0-
IDBI0Y11BM25332A7	2	M	Tue-25oct2011	Tue-08nov2011	2011m11	7	0-
IDBI0Y11BM25326A7	2	M	Tue-18oct2011	Tue-01nov2011	2011m10	14	0-
IDBI0Y11BF03886A4	2	F	Fri-30sep2011	Fri-14oct2011	2011m10	13	0-
IDBI0Y11BM25673B3	2	M	Sun-07aug2011	Sun-21aug2011	2011m8	14	0-
IDBI0Y11BF03883A4	2	F	Thu-20oct2011	Thu-03nov2011	2011m10	12	0-
IDBI0Y11BM25723B5	2	M	Thu-19may2011	Thu-02jun2011	2011m6	1	0-
IDBI0Y11BM25722B5	2	M	Sat-21may2011	Sat-04jun2011	2011m5	11	0-
IDBI0Y11BF03884A4	2	F	Wed-26oct2011	Wed-09nov2011	2011m11	8	0-
IDBI0Y11BM25672B3	2	M	Thu-15sep2011	Thu-29sep2011	2011m9	14	0-
IDBI0Y11BM25722B5	2	M	Sat-21may2011	Sat-04jun2011	2011m6	3	0-
IDBI0Y11BF23659A7	2	F	Tue-25oct2011	Tue-08nov2011	2011m11	7	0-
IDBI0Y11BM04222B2	2	M	Mon-26dec2011	Mon-09jan2012	2011m12	6	0-
IDBI0Y11BM25328A7	2	M	Wed-19oct2011	Wed-02nov2011	2011m11	1	0-
IDBI0Y11BF23662A7	1	F	Thu-13oct2011	Thu-27oct2011	2011m10	14	0-
IDBI0Y11BM25720B5	2	M	Sat-21may2011	Sat-04jun2011	2011m5	11	0-
IDBI0Y11BM25720B5	2	M	Sat-21may2011	Sat-04jun2011	2011m6	3	0-
IDBI0Y11BM25329A7	2	M	Sat-01oct2011	Sat-15oct2011	2011m10	14	0-
IDBI0Y11BM25323A7	2	M	Thu-13oct2011	Thu-27oct2011	2011m10	14	0-
IDBI0Y11BF23664A7	1	F	Mon-04apr2011	Mon-18apr2011	2011m4	14	0-
IDBI0Y11BF23849B3	2	F	Mon-19sep2011	Mon-03oct2011	2011m9	12	0-
IDBI0Y11BF23628A4	2	F	Sat-24sep2011	Sat-08oct2011	2011m9	7	0-
IDBI0Y11BM25722B5	3	M	Sat-19nov2011	Sat-03dec2011	2011m11	12	0-
IDBI0Y11BM25324A7	2	M	Tue-18oct2011	Tue-01nov2011	2011m10	14	0-
IDBI0Y11BM25720B5	3	M	Mon-14nov2011	Mon-28nov2011	2011m11	14	0-
IDBI0Y11BF23904B5	3	F	Sat-17dec2011	Sat-31dec2011	2011m12	14	0-
IDBI0Y11BM25321A7	2	M	Tue-11oct2011	Tue-25oct2011	2011m10	14	0-
IDBI0Y11BF23850B3	2	F	Thu-15sep2011	Thu-29sep2011	2011m9	14	0-
IDBI0Y11BF03886A4	2	F	Fri-30sep2011	Fri-14oct2011	2011m9	1	0-
IDBI0Y11BF23661A7	1	F	Sat-05nov2011	Sat-19nov2011	2011m11	14	0-
IDBI0Y11BF23666A7	2	F	Fri-21oct2011	Fri-04nov2011	2011m10	11	0-
IDBI0Y11BF23659A7	2	F	Tue-25oct2011	Tue-08nov2011	2011m10	7	0-
IDBI0Y11BM25327A7	1	M	Sat-05nov2011	Sat-19nov2011	2011m11	14	0-
IDBI0Y11BF23667A7	2	F	Mon-10oct2011	Mon-24oct2011	2011m10	14	0-
IDBI0Y11BM25331A7	2	M	Sun-02oct2011	Sun-16oct2011	2011m10	14	0-
IDBI0Y11BM25326A7	2	M	Tue-18oct2011	Tue-01nov2011	2011m11	0	0-
IDBI0Y11BF03883A4	2	F	Thu-20oct2011	Thu-03nov2011	2011m11	2	0-
IDBI0Y11BM25319A7	2	M	Mon-17oct2011	Mon-31oct2011	2011m10	14	0-
IDBI0Y11BF23628A4	2	F	Sat-24sep2011	Sat-08oct2011	2011m10	7	0-
IDBI0Y11BM25318A7	2	M	Thu-03nov2011	Thu-17nov2011	2011m11	14	0-
IDBI0Y11BF03989B2	2	F	Mon-26dec2011	Mon-09jan2012	2011m12	6	0-
IDBI0Y11BM25328A7	2	M	Wed-19oct2011	Wed-02nov2011	2011m10	13	0-
IDBI0Y11BF23739A7	2	F	Mon-26sep2011	Mon-10oct2011	2011m9	5	0-
IDBI0Y11BF23666A7	2	F	Fri-21oct2011	Fri-04nov2011	2011m11	3	0-
IDBI0Y11BF05605A7	2	F	Sun-09oct2011	Sun-23oct2011	2011m10	14	0-
IDBI0Y11BM25722B5	3	M	Sat-19nov2011	Sat-03dec2011	2011m12	2	0-
IDBI0Y11BF03305B5	2	F	Tue-17may2011	Tue-31may2011	2011m5	14	0-
IDBI0Y11BF23848B3	2	F	Thu-15sep2011	Thu-29sep2011	2011m9	14	0-
IDBI0Y11BM25322A7	2	M	Mon-10oct2011	Mon-24oct2011	2011m10	14	0-
IDBI0Y11BM25321A7	1	M	Mon-04apr2011	Mon-18apr2011	2011m4	14	0-
IDBI0Y11BF23664A7	2	F	Tue-11oct2011	Tue-25oct2011	2011m10	14	0-
IDBI0Y11BM25335A7	2	M	Tue-04oct2011	Tue-18oct2011	2011m10	14	0-
IDBI0Y11BF23849B3	2	F	Mon-19sep2011	Mon-03oct2011	2011m10	2	0-
IDBI0Y11BF23665A7	2	F	Fri-21oct2011	Fri-04nov2011	2011m10	11	0-
IDBI0Y11BM25723B5	2	M	Thu-19may2011	Thu-02jun2011	2011m5	13	0-
IDBI0Y11BM04115A4	2	M	Sat-17sep2011	Sat-01oct2011	2011m9	14	0-
IDBI0Y11BM25671B3	2	M	Fri-05aug2011	Fri-19aug2011	2011m8	14	0-
IDBI0Y11BF23904B5	2	F	Tue-17may2011	Tue-31may2011	2011m5	14	0-
IDBI0Y11CM25669B3	2	M	Mon-26sep2011	Mon-10oct2011	2011m10	9	0-
IDBI0Y11CM25713B3	2	M	Mon-19sep2011	Mon-03oct2011	2011m10	2	0-
IDBI0Y11CM25377A4	2	M	Thu-20oct2011	Thu-03nov2011	2011m10	12	0-
IDBI0Y11CM25300A4	2	M	Fri-30sep2011	Fri-14oct2011	2011m10	13	0-
IDBI0Y11CF23934B5	3	F	Mon-14nov2011	Mon-28nov2011	2011m11	14	0-
IDBI0Y11CM25721B5	1	M	Fri-13may2011	Fri-27may2011	2011m5	14	0-
IDBI0Y11CM25740B2	2	M	Mon-26dec2011	Mon-09jan2012	2011m12	6	0-
IDBI0Y11CF23729A7	2	F	Mon-17oct2011	Mon-31oct2011	2011m10	14	0-
IDBI0Y11CM25334A7	2	M	Sat-15oct2011	Sat-29oct2011	2011m10	14	0-
IDBI0Y11CM25355A7	2	M	Mon-26sep2011	Mon-10oct2011	2011m9	5	0-
IDBI0Y11CF23933B5	2	F	Mon-23may2011	Mon-06jun2011	2011m6	5	0-
IDBI0Y11CM25374A4	2	M	Tue-30aug2011	Tue-13sep2011	2011m8	2	0-
IDBI0Y11CM25369A4	2	M	Sat-22oct2011	Sat-05nov2011	2011m11	4	0-
IDBI0Y11CM25300A4	2	M	Fri-30sep2011	Fri-14oct2011	2011m9	1	0-
IDBI0Y11CF23937B5	2	F	Sat-14may2011	Sat-28may2011	2011m5	14	0-
IDBI0Y11CM25669B3	2	M	Mon-26sep2011	Mon-10oct2011	2011m9	5	0-
IDBI0Y11CF23934B5	2	F	Thu-26may2011	Thu-09jun2011	2011m5	6	0-
IDBI0Y11CM25712B3	2	M	Thu-15sep2011	Thu-29sep2011	2011m9	14	0-
IDBI0Y11CM25714B3	2	M	Wed-28sep2011	Wed-12oct2011	2011m9	3	0-
IDBI0Y11CF23668A7	2	F	Wed-26oct2011	Wed-09nov2011	2011m10	6	0-
IDBI0Y11CF23932B5	2	F	Tue-08nov2011	Tue-22nov2011	2011m11	14	0-
IDBI0Y11CM25333A7	2	M	Tue-18oct2011	Tue-01nov2011	2011m11	0	0-
IDBI0Y11CM25337A7	2	M	Sun-02oct2011	Sun-16oct2011	2011m10	14	0-
IDBI0Y11CF23885B2	2	F	Mon-26dec2011	Mon-09jan2012	2011m12	6	0-
IDBI0Y11CF23933B5	2	F	Mon-23may2011	Mon-06jun2011	2011m5	9	0-
IDBI0Y11CM25714B3	2	M	Wed-28sep2011	Wed-12oct2011	2011m10	11	0-
IDBI0Y11CF23755A4	2	F	Sat-24sep2011	Sat-08oct2011	2011m9	7	0-
IDBI0Y11CF23749A4	2	F	Fri-30sep2011	Fri-14oct2011	2011m9	1	0-
IDBI0Y11CM25371A4	2	M	Wed-19oct2011	Wed-02nov2011	2011m11	1	0-
IDBI0Y11CF03464B5	2	F	Tue-17may2011	Tue-31may2011	2011m5	14	0-
IDBI0Y11CM25333A7	2	M	Tue-18oct2011	Tue-01nov2011	2011m10	14	0-
IDBI0Y11CM25377A4	2	M	Thu-20oct2011	Thu-03nov2011	2011m11	2	0-
IDBI0Y11CM25301A4	2	M	Tue-27sep2011	Tue-11oct2011	2011m10	10	0-
IDBI0Y11CF23634A4	2	F	Wed-19oct2011	Wed-02nov2011	2011m10	13	0-
IDBI0Y11CM25713B3	2	M	Mon-19sep2011	Mon-03oct2011	2011m9	12	0-
IDBI0Y11CM25373A4	2	M	Tue-30aug2011	Tue-13sep2011	2011m8	2	0-
IDBI0Y11CM25355A7	2	M	Mon-26sep2011	Mon-10oct2011	2011m10	9	0-
IDBI0Y11CF23751A4	2	F	Tue-30aug2011	Tue-13sep2011	2011m9	12	0-
IDBI0Y11CM25336A7	1	M	Tue-27sep2011	Tue-11oct2011	2011m9	4	0-
IDBI0Y11CF23668A7	2	F	Wed-26oct2011	Wed-09nov2011	2011m11	8	0-
IDBI0Y11CM25301A4	2	M	Tue-27sep2011	Tue-11oct2011	2011m9	4	0-
IDBI0Y11CF23728A7	2	F	Wed-19oct2011	Wed-02nov2011	2011m10	13	0-
IDBI0Y11CM25304A4	2	M	Tue-30aug2011	Tue-13sep2011	2011m8	2	0-
IDBI0Y11CM25369A4	2	M	Sat-22oct2011	Sat-05nov2011	2011m10	10	0-
IDBI0Y11CF23748A4	2	F	Sat-24sep2011	Sat-08oct2011	2011m10	7	0-
IDBI0Y11CF23751A4	2	F	Tue-30aug2011	Tue-13sep2011	2011m8	2	0-
IDBI0Y11CF23890B3	1	F	Thu-01sep2011	Thu-15sep2011	2011m9	14	0-
IDBI0Y11CF23937B5	3	F	Tue-01nov2011	Tue-15nov2011	2011m11	14	0-
IDBI0Y11CM25304A4	2	M	Tue-30aug2011	Tue-13sep2011	2011m9	12	0-
IDBI0Y11CF23750A4	2	F	Fri-30sep2011	Fri-14oct2011	2011m9	1	0-
IDBI0Y11CM25330A7	2	M	Thu-13oct2011	Thu-27oct2011	2011m10	14	0-
IDBI0Y11CF23933B5	3	F	Tue-15nov2011	Tue-29nov2011	2011m11	14	0-
IDBI0Y11CF23634A4	2	F	Wed-19oct2011	Wed-02nov2011	2011m11	1	0-
IDBI0Y11CF23728A7	2	F	Wed-19oct2011	Wed-02nov2011	2011m11	1	0-
IDBI0Y11CM25670B3	2	M	Thu-25aug2011	Thu-08sep2011	2011m9	7	0-
IDBI0Y11CM25374A4	2	M	Tue-30aug2011	Tue-13sep2011	2011m9	12	0-
IDBI0Y11CM25372A4	2	M	Wed-26oct2011	Wed-09nov2011	2011m11	8	0-
IDBI0Y11CM25370A4	2	M	Sat-24sep2011	Sat-08oct2011	2011m10	7	0-
IDBI0Y11CM25670B3	2	M	Thu-25aug2011	Thu-08sep2011	2011m8	7	0-
IDBI0Y11CF23755A4	2	F	Sat-24sep2011	Sat-08oct2011	2011m10	7	0-
IDBI0Y11CF23631A4	1	F	Thu-06oct2011	Thu-20oct2011	2011m10	14	0-
IDBI0Y11CF23633A4	2	F	Wed-12oct2011	Wed-26oct2011	2011m10	14	0-
IDBI0Y11CM25371A4	2	M	Wed-19oct2011	Wed-02nov2011	2011m10	13	0-
IDBI0Y11CM25354A7	2	M	Sat-05nov2011	Sat-19nov2011	2011m11	14	0-
IDBI0Y11CM25299A4	2	M	Wed-05oct2011	Wed-19oct2011	2011m10	14	0-
IDBI0Y11CM25370A4	2	M	Sat-24sep2011	Sat-08oct2011	2011m9	7	0-
IDBI0Y11CF23934B5	2	F	Thu-26may2011	Thu-09jun2011	2011m6	8	0-
IDBI0Y11CM25375A4	2	M	Wed-07sep2011	Wed-21sep2011	2011m9	14	0-
IDBI0Y11CF23750A4	2	F	Fri-30sep2011	Fri-14oct2011	2011m10	13	0-
IDBI0Y11CM25303A4	2	M	Thu-01sep2011	Thu-15sep2011	2011m9	14	0-
IDBI0Y11CF03464B5	3	F	Tue-08nov2011	Tue-22nov2011	2011m11	14	0-
IDBI0Y11CM25721B5	2	M	Tue-01nov2011	Tue-15nov2011	2011m11	14	0-
IDBI0Y11CM25372A4	2	M	Wed-26oct2011	Wed-09nov2011	2011m10	6	0-
IDBI0Y11CF23932B5	1	F	Wed-18may2011	Wed-01jun2011	2011m6	0	0-
IDBI0Y11CF23846B3	2	F	Sun-14aug2011	Sun-28aug2011	2011m8	14	0-
IDBI0Y11CF23748A4	2	F	Sat-24sep2011	Sat-08oct2011	2011m9	7	0-
IDBI0Y11CF23727A7	2	F	Sun-09oct2011	Sun-23oct2011	2011m10	14	0-
IDBI0Y11CF23932B5	1	F	Wed-18may2011	Wed-01jun2011	2011m5	14	0-
IDBI0Y11CM25710B3	1	M	Sun-14aug2011	Sun-28aug2011	2011m8	14	0-
IDBI0Y11CM25373A4	2	M	Tue-30aug2011	Tue-13sep2011	2011m9	12	0-
IDBI0Y11CF23749A4	2	F	Fri-30sep2011	Fri-14oct2011	2011m10	13	0-
IDBI0Y11CM25411A4	2	M	Sun-16oct2011	Sun-30oct2011	2011m10	14	0-
IDBI0Y11CM25336A7	1	M	Tue-27sep2011	Tue-11oct2011	2011m10	10	0-
IDBI0Y11DM25389A7	2	M	Tue-25oct2011	Tue-08nov2011	2011m11	7	0-
IDBI0Y11DM25741B2	2	M	Mon-26dec2011	Mon-09jan2012	2011m12	6	0-
IDBI0Y11DF23731A7	2	F	Fri-21oct2011	Fri-04nov2011	2011m11	3	0-
IDBI0Y11DM25771B3	2	M	Sun-31jul2011	Sun-14aug2011	2011m7	1	0-
IDBI0Y11DF23776A7	2	F	Mon-26sep2011	Mon-10oct2011	2011m10	9	0-
IDBI0Y11DM25405A4	1	M	Thu-20oct2011	Thu-03nov2011	2011m11	2	0-
IDBI0Y11DF23732A7	2	F	Mon-17oct2011	Mon-31oct2011	2011m10	14	0-
IDBI0Y11DF23731A7	2	F	Fri-21oct2011	Fri-04nov2011	2011m10	11	0-
IDBI0Y11DM25359A7	2	M	Tue-11oct2011	Tue-25oct2011	2011m10	14	0-
IDBI0Y11DM25406A4	1	M	Thu-20oct2011	Thu-03nov2011	2011m11	2	0-
IDBI0Y11DF23776A7	2	F	Mon-26sep2011	Mon-10oct2011	2011m9	5	0-
IDBI0Y11DM25388A7	2	M	Sun-09oct2011	Sun-23oct2011	2011m10	14	0-
IDBI0Y11DM25389A7	2	M	Tue-25oct2011	Tue-08nov2011	2011m10	7	0-
IDBI0Y11DM25742B2	2	M	Mon-26dec2011	Mon-09jan2012	2011m12	6	0-
IDBI0Y11DM25378A4	2	M	Wed-05oct2011	Wed-19oct2011	2011m10	14	0-
IDBI0Y11DM25368A4	2	M	Sun-28aug2011	Sun-11sep2011	2011m9	10	0-
IDBI0Y11DM25367A4	2	M	Wed-26oct2011	Wed-09nov2011	2011m11	8	0-
IDBI0Y11DM25405A4	1	M	Thu-20oct2011	Thu-03nov2011	2011m10	12	0-
IDBI0Y11DM25406A4	1	M	Thu-20oct2011	Thu-03nov2011	2011m10	12	0-
IDBI0Y11DF23931B5	2	F	Tue-17may2011	Tue-31may2011	2011m5	14	0-
IDBI0Y11DF23753A4	1	F	Wed-14sep2011	Wed-28sep2011	2011m9	14	0-
IDBI0Y11DM25368A4	2	M	Sun-28aug2011	Sun-11sep2011	2011m8	4	0-
IDBI0Y11DF23745A4	2	F	Thu-08sep2011	Thu-22sep2011	2011m9	14	0-
IDBI0Y11DM25771B3	2	M	Sun-31jul2011	Sun-14aug2011	2011m8	13	0-
IDBI0Y11DF23931B5	3	F	Tue-08nov2011	Tue-22nov2011	2011m11	14	0-
IDBI0Y11DM25367A4	2	M	Wed-26oct2011	Wed-09nov2011	2011m10	6	0-
IDBI0Y11DM25709B3	1	M	Mon-26sep2011	Mon-10oct2011	2011m9	5	0-
IDBI0Y11DF23752A4	2	F	Sun-30oct2011	Sun-13nov2011	2011m11	12	0-
IDBI0Y11DF23752A4	2	F	Sun-30oct2011	Sun-13nov2011	2011m10	2	0-
IDBI0Y11DM25709B3	1	M	Mon-26sep2011	Mon-10oct2011	2011m10	9	0-
IDBI0Y11DF23968B3	2	F	Wed-24aug2011	Wed-07sep2011	2011m9	6	0-
IDBI0Y11DF23968B3	2	F	Wed-24aug2011	Wed-07sep2011	2011m8	8	0-
IDBI0Y11DF23730A7	2	F	Thu-03nov2011	Thu-17nov2011	2011m11	14	0-
IDBI0Y11EM25436A7	2	M	Mon-10oct2011	Mon-24oct2011	2011m10	14	0-
IDBI0Y11EM25769B3	1	M	Thu-29sep2011	Thu-13oct2011	2011m10	12	0-
IDBI0Y11EM25437A7	2	M	Sat-24sep2011	Sat-08oct2011	2011m9	7	0-
IDBI0Y11EM25424A4	2	M	Sat-10sep2011	Sat-24sep2011	2011m9	14	0-
IDBI0Y11EM25408A4	2	M	Sun-30oct2011	Sun-13nov2011	2011m11	12	0-
IDBI0Y11EM25767B3	2	M	Wed-10aug2011	Wed-24aug2011	2011m8	14	0-
IDBI0Y11EM25390A7	1	M	Fri-28oct2011	Fri-11nov2011	2011m11	10	0-
IDBI0Y11EF23999B2	2	F	Mon-26dec2011	Mon-09jan2012	2011m12	6	0-
IDBI0Y11EM25746B5	3	M	Thu-03nov2011	Thu-17nov2011	2011m11	14	0-
IDBI0Y11EM25746B5	2	M	Wed-11may2011	Wed-25may2011	2011m5	14	0-
IDBI0Y11EM25393A7	2	M	Sat-15oct2011	Sat-29oct2011	2011m10	14	0-
IDBI0Y11EF23827A4	2	F	Wed-07sep2011	Wed-21sep2011	2011m9	14	0-
IDBI0Y11EF24008B3	2	F	Fri-12aug2011	Fri-26aug2011	2011m8	14	0-
IDBI0Y11EM25749B5	3	M	Wed-09nov2011	Wed-23nov2011	2011m11	14	0-
IDBI0Y11EM25799B3	2	M	Fri-05aug2011	Fri-19aug2011	2011m8	14	0-
IDBI0Y11EM25748B5	3	M	Mon-14nov2011	Mon-28nov2011	2011m11	14	0-
IDBI0Y11EF23975B5	3	F	Wed-16nov2011	Wed-30nov2011	2011m11	14	0-
IDBI0Y11EM25749B5	2	M	Thu-19may2011	Thu-02jun2011	2011m5	13	0-
IDBI0Y11EM25425A4	2	M	Tue-25oct2011	Tue-08nov2011	2011m11	7	0-
IDBI0Y11EM25394A7	2	M	Thu-03nov2011	Thu-17nov2011	2011m11	14	0-
IDBI0Y11EF23866A7	2	F	Wed-19oct2011	Wed-02nov2011	2011m11	1	0-
IDBI0Y11EM25769B3	1	M	Thu-29sep2011	Thu-13oct2011	2011m9	2	0-
IDBI0Y11EM25423A4	2	M	Tue-27sep2011	Tue-11oct2011	2011m10	10	0-
IDBI0Y11EM25410A4	2	M	Sun-04sep2011	Sun-18sep2011	2011m9	14	0-
IDBI0Y11EM25423A4	2	M	Tue-27sep2011	Tue-11oct2011	2011m9	4	0-
IDBI0Y11EF23777A7	2	F	Mon-17oct2011	Mon-31oct2011	2011m10	14	0-
IDBI0Y11EF23864A7	2	F	Mon-10oct2011	Mon-24oct2011	2011m10	14	0-
IDBI0Y11EM25407A4	1	M	Sun-04sep2011	Sun-18sep2011	2011m9	14	0-
IDBI0Y11EM25392A7	1	M	Sat-24sep2011	Sat-08oct2011	2011m9	7	0-
IDBI0Y11EM25391A7	2	M	Mon-17oct2011	Mon-31oct2011	2011m10	14	0-
IDBI0Y11EF23936B5	3	F	Thu-10nov2011	Thu-24nov2011	2011m11	14	0-
IDBI0Y11EM25408A4	2	M	Sun-30oct2011	Sun-13nov2011	2011m10	2	0-
IDBI0Y11EF24000B2	2	F	Mon-26dec2011	Mon-09jan2012	2011m12	6	0-
IDBI0Y11EM25438A7	2	M	Tue-18oct2011	Tue-01nov2011	2011m11	0	0-
IDBI0Y11EM25437A7	2	M	Sat-24sep2011	Sat-08oct2011	2011m10	7	0-
IDBI0Y11EF23809A4	2	F	Wed-05oct2011	Wed-19oct2011	2011m10	14	0-
IDBI0Y11EM25392A7	1	M	Sat-24sep2011	Sat-08oct2011	2011m10	7	0-
IDBI0Y11EM25438A7	2	M	Tue-18oct2011	Tue-01nov2011	2011m10	14	0-
IDBI0Y11EM25425A4	2	M	Tue-25oct2011	Tue-08nov2011	2011m10	7	0-
IDBI0Y11EM25750B5	3	M	Tue-08nov2011	Tue-22nov2011	2011m11	14	0-
IDBI0Y11EM25798B3	2	M	Sun-31jul2011	Sun-14aug2011	2011m7	1	0-
IDBI0Y11EM25387A7	2	M	Tue-11oct2011	Tue-25oct2011	2011m10	14	0-
IDBI0Y11EF23866A7	2	F	Wed-19oct2011	Wed-02nov2011	2011m10	13	0-
IDBI0Y11EM25409A4	2	M	Wed-05oct2011	Wed-19oct2011	2011m10	14	0-
IDBI0Y11EF23810A4	2	F	Wed-05oct2011	Wed-19oct2011	2011m10	14	0-
IDBI0Y11EM25748B5	2	M	Fri-20may2011	Fri-03jun2011	2011m5	12	0-
IDBI0Y11EM25798B3	2	M	Sun-31jul2011	Sun-14aug2011	2011m8	13	0-
IDBI0Y11EM25743B2	2	M	Tue-20dec2011	Tue-03jan2012	2011m12	12	0-
IDBI0Y11EF23920A7	2	F	Mon-17oct2011	Mon-31oct2011	2011m10	14	0-
IDBI0Y11EF23778A7	1	F	Sat-05nov2011	Sat-19nov2011	2011m11	14	0-
IDBI0Y11EM25390A7	1	M	Fri-28oct2011	Fri-11nov2011	2011m10	4	0-
IDBI0Y11EM25748B5	2	M	Fri-20may2011	Fri-03jun2011	2011m6	2	0-
IDBI0Y11EM25749B5	2	M	Thu-19may2011	Thu-02jun2011	2011m6	1	0-
IDBI0Y11EM25440A7	2	M	Sun-02oct2011	Sun-16oct2011	2011m10	14	0-
IDBI0Y11FM25847B5	3	M	Thu-24nov2011	Thu-08dec2011	2011m11	7	0-
IDBI0Y11FM25501A4	2	M	Wed-07sep2011	Wed-21sep2011	2011m9	14	0-
IDBI0Y11FM25796B3	1	M	Thu-29sep2011	Thu-13oct2011	2011m10	12	0-
IDBI0Y11FF23873A7	2	F	Tue-27sep2011	Tue-11oct2011	2011m10	10	0-
IDBI0Y11FF23918A7	2	F	Tue-04oct2011	Tue-18oct2011	2011m10	14	0-
IDBI0Y11FM25478A7	1	M	Fri-28oct2011	Fri-11nov2011	2011m10	4	0-
IDBI0Y11FM25797B3	2	M	Mon-19sep2011	Mon-03oct2011	2011m10	2	0-
IDBI0Y11FF23871A7	2	F	Tue-18oct2011	Tue-01nov2011	2011m11	0	0-
IDBI0Y11FM25439A7	2	M	Sat-24sep2011	Sat-08oct2011	2011m10	7	0-
IDBI0Y11FM25493A4	2	M	Fri-16sep2011	Fri-30sep2011	2011m9	14	0-
IDBI0Y11FM25503A4	2	M	Wed-05oct2011	Wed-19oct2011	2011m10	14	0-
IDBI0Y11FF24078B5	3	F	Tue-08nov2011	Tue-22nov2011	2011m11	14	0-
IDBI0Y11FF23974B5	3	F	Wed-02nov2011	Wed-16nov2011	2011m11	14	0-
IDBI0Y11FM25848B5	3	M	Mon-14nov2011	Mon-28nov2011	2011m11	14	0-
IDBI0Y11FM25468A7	2	M	Fri-07oct2011	Fri-21oct2011	2011m10	14	0-
IDBI0Y11FM25444A7	2	M	Thu-20oct2011	Thu-03nov2011	2011m10	12	0-
IDBI0Y11FM25470A7	2	M	Mon-17oct2011	Mon-31oct2011	2011m10	14	0-
IDBI0Y11FM25846B5	3	M	Wed-16nov2011	Wed-30nov2011	2011m11	14	0-
IDBI0Y11FF23973B5	3	F	Tue-01nov2011	Tue-15nov2011	2011m11	14	0-
IDBI0Y11FF24007B3	2	F	Sun-14aug2011	Sun-28aug2011	2011m8	14	0-
IDBI0Y11FM25498A4	2	M	Tue-11oct2011	Tue-25oct2011	2011m10	14	0-
IDBI0Y11FM25428A4	2	M	Tue-01nov2011	Tue-15nov2011	2011m11	14	0-
IDBI0Y11FM25442A7	2	M	Tue-18oct2011	Tue-01nov2011	2011m10	14	0-
IDBI0Y11FM25478A7	1	M	Fri-28oct2011	Fri-11nov2011	2011m11	10	0-
IDBI0Y11FM25499A4	2	M	Wed-26oct2011	Wed-09nov2011	2011m10	6	0-
IDBI0Y11FF23871A7	2	F	Tue-18oct2011	Tue-01nov2011	2011m10	14	0-
IDBI0Y11FM25796B2	2	M	Tue-20dec2011	Tue-03jan2012	2011m12	12	0-
IDBI0Y11FM25426A4	2	M	Mon-12sep2011	Mon-26sep2011	2011m9	14	0-
IDBI0Y11FM25441A7	2	M	Fri-07oct2011	Fri-21oct2011	2011m10	14	0-
IDBI0Y11FF23830A4	2	F	Wed-26oct2011	Wed-09nov2011	2011m11	8	0-
IDBI0Y11FF24409B2	2	F	Mon-26dec2011	Mon-09jan2012	2011m12	6	0-
IDBI0Y11FF23870A7	2	F	Tue-18oct2011	Tue-01nov2011	2011m11	0	0-
IDBI0Y11FM25842B2	2	M	Mon-26dec2011	Mon-09jan2012	2011m12	6	0-
IDBI0Y11FF23873A7	2	F	Tue-27sep2011	Tue-11oct2011	2011m9	4	0-
IDBI0Y11FM25499A4	2	M	Wed-26oct2011	Wed-09nov2011	2011m11	8	0-
IDBI0Y11FM25502A4	2	M	Wed-05oct2011	Wed-19oct2011	2011m10	14	0-
IDBI0Y11FF23869A7	2	F	Sat-05nov2011	Sat-19nov2011	2011m11	14	0-
IDBI0Y11FM25444A7	2	M	Thu-20oct2011	Thu-03nov2011	2011m11	2	0-
IDBI0Y11FF23870A7	2	F	Tue-18oct2011	Tue-01nov2011	2011m10	14	0-
IDBI0Y11FM25840B2	2	M	Mon-26dec2011	Mon-09jan2012	2011m12	6	0-
IDBI0Y11FM25845B2	2	M	Mon-26dec2011	Mon-09jan2012	2011m12	6	0-
IDBI0Y11FM25797B3	2	M	Mon-19sep2011	Mon-03oct2011	2011m9	12	0-
IDBI0Y11FF23830A4	2	F	Wed-26oct2011	Wed-09nov2011	2011m10	6	0-
IDBI0Y11FF23867A7	1	F	Sun-16oct2011	Sun-30oct2011	2011m10	14	0-
IDBI0Y11FM25796B3	1	M	Thu-29sep2011	Thu-13oct2011	2011m9	2	0-
IDBI0Y11FM25774B5	2	M	Wed-09nov2011	Wed-23nov2011	2011m11	14	0-
IDBI0Y11FM25841B2	2	M	Mon-26dec2011	Mon-09jan2012	2011m12	6	0-
IDBI0Y11FM25847B5	3	M	Thu-24nov2011	Thu-08dec2011	2011m12	7	0-
IDBI0Y11FM25442A7	2	M	Tue-18oct2011	Tue-01nov2011	2011m11	0	0-
IDBI0Y11FM25439A7	2	M	Sat-24sep2011	Sat-08oct2011	2011m9	7	0-
IDBI0Y11GM25483A7	1	M	Fri-28oct2011	Fri-11nov2011	2011m11	10	0-
IDBI0Y11GM25494A4	2	M	Fri-30sep2011	Fri-14oct2011	2011m10	13	0-
IDBI0Y11GF23942A4	2	F	Sat-01oct2011	Sat-15oct2011	2011m10	14	0-
IDBI0Y11GM25496A4	2	M	Fri-30sep2011	Fri-14oct2011	2011m10	13	0-
IDBI0Y11GM25473A7	2	M	Fri-21oct2011	Fri-04nov2011	2011m11	3	0-
IDBI0Y11GM25849B5	3	M	Thu-24nov2011	Thu-08dec2011	2011m11	7	0-
IDBI0Y11GF23922A7	2	F	Wed-26oct2011	Wed-09nov2011	2011m11	8	0-
IDBI0Y11GM25472A7	2	M	Tue-11oct2011	Tue-25oct2011	2011m10	14	0-
IDBI0Y11GM25475A7	2	M	Tue-25oct2011	Tue-08nov2011	2011m11	7	0-
IDBI0Y11GF23937A4	2	F	Wed-07sep2011	Wed-21sep2011	2011m9	14	0-
IDBI0Y11GM25853B5	3	M	Thu-24nov2011	Thu-08dec2011	2011m11	7	0-
IDBI0Y11GF23971A7	2	F	Mon-17oct2011	Mon-31oct2011	2011m10	14	0-
IDBI0Y11GF24116B5	3	F	Tue-08nov2011	Tue-22nov2011	2011m11	14	0-
IDBI0Y11GF24056B3	2	F	Sun-18sep2011	Sun-02oct2011	2011m9	13	0-
IDBI0Y11GM25492A4	1	M	Wed-14sep2011	Wed-28sep2011	2011m9	14	0-
IDBI0Y11GF24146B3	2	F	Wed-28sep2011	Wed-12oct2011	2011m10	11	0-
IDBI0Y11GF23939A4	2	F	Thu-20oct2011	Thu-03nov2011	2011m10	12	0-
IDBI0Y11GM25829B3	2	M	Thu-01sep2011	Thu-15sep2011	2011m9	14	0-
IDBI0Y11GM25844B2	2	M	Mon-26dec2011	Mon-09jan2012	2011m12	6	0-
IDBI0Y11GF24082B5	3	F	Wed-26oct2011	Wed-09nov2011	2011m10	6	0-
IDBI0Y11GF23926A7	2	F	Tue-25oct2011	Tue-08nov2011	2011m10	7	0-
IDBI0Y11GF23976A7	2	F	Wed-02nov2011	Wed-16nov2011	2011m11	14	0-
IDBI0Y11GF24132B2	2	F	Mon-26dec2011	Mon-09jan2012	2011m12	6	0-
IDBI0Y11GM25495A4	2	M	Mon-17oct2011	Mon-31oct2011	2011m10	14	0-
IDBI0Y11GF23939A4	2	F	Thu-20oct2011	Thu-03nov2011	2011m11	2	0-
IDBI0Y11GF24148B3	1	F	Mon-19sep2011	Mon-03oct2011	2011m10	2	0-
IDBI0Y11GF24081B5	3	F	Wed-26oct2011	Wed-09nov2011	2011m10	6	0-
IDBI0Y11GF23922A7	2	F	Wed-26oct2011	Wed-09nov2011	2011m10	6	0-
IDBI0Y11GF23940A4	2	F	Sat-01oct2011	Sat-15oct2011	2011m10	14	0-
IDBI0Y11GM25843B2	2	M	Mon-26dec2011	Mon-09jan2012	2011m12	6	0-
IDBI0Y11GM25828B3	2	M	Sun-14aug2011	Sun-28aug2011	2011m8	14	0-
IDBI0Y11GM25913B3	2	M	Sun-31jul2011	Sun-14aug2011	2011m7	1	0-
IDBI0Y11GF24147B3	2	F	Thu-29sep2011	Thu-13oct2011	2011m10	12	0-
IDBI0Y11GM25480A7	2	M	Tue-27sep2011	Tue-11oct2011	2011m10	10	0-
IDBI0Y11GM25482A7	2	M	Mon-10oct2011	Mon-24oct2011	2011m10	14	0-
IDBI0Y11GM25497A4	2	M	Tue-13sep2011	Tue-27sep2011	2011m9	14	0-
IDBI0Y11GM25849B5	3	M	Thu-24nov2011	Thu-08dec2011	2011m12	7	0-
IDBI0Y11GM25871B5	3	M	Wed-02nov2011	Wed-16nov2011	2011m11	14	0-
IDBI0Y11GF24056B3	2	F	Sun-18sep2011	Sun-02oct2011	2011m10	1	0-
IDBI0Y11GM25483A7	1	M	Fri-28oct2011	Fri-11nov2011	2011m10	4	0-
IDBI0Y11GM25516A7	2	M	Tue-11oct2011	Tue-25oct2011	2011m10	14	0-
IDBI0Y11GM25480A7	2	M	Tue-27sep2011	Tue-11oct2011	2011m9	4	0-
IDBI0Y11GM25496A4	2	M	Fri-30sep2011	Fri-14oct2011	2011m9	1	0-
IDBI0Y11GF24133B2	2	F	Fri-23dec2011	Fri-06jan2012	2011m12	9	0-
IDBI0Y11GM25479A7	2	M	Tue-18oct2011	Tue-01nov2011	2011m10	14	0-
IDBI0Y11GF24148B3	1	F	Mon-19sep2011	Mon-03oct2011	2011m9	12	0-
IDBI0Y11GM25475A7	2	M	Tue-25oct2011	Tue-08nov2011	2011m10	7	0-
IDBI0Y11GF24082B5	3	F	Wed-26oct2011	Wed-09nov2011	2011m11	8	0-
IDBI0Y11GF24055B3	2	F	Mon-19sep2011	Mon-03oct2011	2011m9	12	0-
IDBI0Y11GM25546A4	2	M	Fri-30sep2011	Fri-14oct2011	2011m9	1	0-
IDBI0Y11GM25852B5	3	M	Wed-09nov2011	Wed-23nov2011	2011m11	14	0-
IDBI0Y11GM25853B5	3	M	Thu-24nov2011	Thu-08dec2011	2011m12	7	0-
IDBI0Y11GM25494A4	2	M	Fri-30sep2011	Fri-14oct2011	2011m9	1	0-
IDBI0Y11GM25473A7	2	M	Fri-21oct2011	Fri-04nov2011	2011m10	11	0-
IDBI0Y11GF24057B3	2	F	Sat-03sep2011	Sat-17sep2011	2011m9	14	0-
IDBI0Y11GF24055B3	2	F	Mon-19sep2011	Mon-03oct2011	2011m10	2	0-
IDBI0Y11GF24147B3	2	F	Thu-29sep2011	Thu-13oct2011	2011m9	2	0-
IDBI0Y11GM25913B3	2	M	Sun-31jul2011	Sun-14aug2011	2011m8	13	0-
IDBI0Y11GF23926A7	2	F	Tue-25oct2011	Tue-08nov2011	2011m11	7	0-
IDBI0Y11GM25912B3	2	M	Wed-10aug2011	Wed-24aug2011	2011m8	14	0-
IDBI0Y11GF24081B5	3	F	Wed-26oct2011	Wed-09nov2011	2011m11	8	0-
IDBI0Y11GM25870B5	3	M	Fri-11nov2011	Fri-25nov2011	2011m11	14	0-
IDBI0Y11GF23938A4	2	F	Tue-11oct2011	Tue-25oct2011	2011m10	14	0-
IDBI0Y11GM25484A7	2	M	Sun-09oct2011	Sun-23oct2011	2011m10	14	0-
IDBI0Y11GM25827B3	2	M	Sun-04sep2011	Sun-18sep2011	2011m9	14	0-
IDBI0Y11GF24079B5	3	F	Thu-10nov2011	Thu-24nov2011	2011m11	14	0-
IDBI0Y11GM25518A7	2	M	Wed-02nov2011	Wed-16nov2011	2011m11	14	0-
IDBI0Y11GF24114B5	3	F	Tue-01nov2011	Tue-15nov2011	2011m11	14	0-
IDBI0Y11GF24146B3	2	F	Wed-28sep2011	Wed-12oct2011	2011m9	3	0-
IDBI0Y11GM25546A4	2	M	Fri-30sep2011	Fri-14oct2011	2011m10	13	0-
IDBI0Y11GF23921A7	2	F	Tue-11oct2011	Tue-25oct2011	2011m10	14	0-
IDBI0Y11GM25479A7	2	M	Tue-18oct2011	Tue-01nov2011	2011m11	0	0-
IDBI0Y11HM25603A4	2	F	Tue-27sep2011	Tue-11oct2011	2011m9	4	0-
IDBI0Y11HM25873B5	3	M	Mon-14nov2011	Mon-28nov2011	2011m11	14	0-
IDBI0Y11HM25549A4	2	M	Fri-21oct2011	Fri-04nov2011	2011m10	11	0-
IDBI0Y11HF24195B5	3	F	Wed-26oct2011	Wed-09nov2011	2011m10	6	0-
IDBI0Y11HF24144B3	2	F	Sun-25sep2011	Sun-09oct2011	2011m10	8	0-
IDBI0Y11HF23972A7	2	F	Sun-02oct2011	Sun-16oct2011	2011m10	14	0-
IDBI0Y11HM25966B5	3	M	Tue-01nov2011	Tue-15nov2011	2011m11	14	0-
IDBI0Y11HF23980A7	2	F	Fri-21oct2011	Fri-04nov2011	2011m11	3	0-
IDBI0Y11HM25907B3	1	M	Thu-22sep2011	Thu-06oct2011	2011m10	5	0-
IDBI0Y11HF24014A4	2	F	Sat-17sep2011	Sat-01oct2011	2011m10	0	0-
IDBI0Y11HF24143B3	2	F	Thu-29sep2011	Thu-13oct2011	2011m10	12	0-
IDBI0Y11HF24041A7	2	F	Tue-18oct2011	Tue-01nov2011	2011m11	0	0-
IDBI0Y11HF23975A7	2	M	Tue-25oct2011	Tue-08nov2011	2011m10	7	0-
IDBI0Y11HF24009A4	2	F	Sat-10sep2011	Sat-24sep2011	2011m9	14	0-
IDBI0Y11HF24195B5	3	F	Wed-26oct2011	Wed-09nov2011	2011m11	8	0-
IDBI0Y11HF24010A4	2	F	Sun-28aug2011	Sun-11sep2011	2011m9	10	0-
IDBI0Y11HF24013A4	2	F	Sat-01oct2011	Sat-15oct2011	2011m10	14	0-
IDBI0Y11HF24011A4	2	F	Thu-20oct2011	Thu-03nov2011	2011m10	12	0-
IDBI0Y11HM25907B3	1	M	Thu-22sep2011	Thu-06oct2011	2011m9	9	0-
IDBI0Y11HF24038A7	2	F	Tue-11oct2011	Tue-25oct2011	2011m10	14	0-
IDBI0Y11HM25891B2	2	M	Tue-20dec2011	Tue-03jan2012	2011m12	12	0-
IDBI0Y11HF24041A7	2	F	Tue-18oct2011	Tue-01nov2011	2011m10	14	0-
IDBI0Y11HM25905B3	2	M	Mon-26sep2011	Mon-10oct2011	2011m9	5	0-
IDBI0Y11HM25904B3	2	M	Mon-26sep2011	Mon-10oct2011	2011m10	9	0-
IDBI0Y11HM25523A7	2	M	Fri-28oct2011	Fri-11nov2011	2011m10	4	0-
IDBI0Y11HF24145B3	2	F	Wed-24aug2011	Wed-07sep2011	2011m9	6	0-
IDBI0Y11HM25908B3	2	M	Thu-25aug2011	Thu-08sep2011	2011m9	7	0-
IDBI0Y11HM25552A4	2	M	Tue-11oct2011	Tue-25oct2011	2011m10	14	0-
IDBI0Y11HF23979A7	2	F	Fri-28oct2011	Fri-11nov2011	2011m11	10	0-
IDBI0Y11HM25600A4	2	M	Tue-01nov2011	Tue-15nov2011	2011m11	14	0-
IDBI0Y11HF24200B5	3	F	Sat-19nov2011	Sat-03dec2011	2011m11	12	0-
IDBI0Y11HF24115B5	3	F	Thu-24nov2011	Thu-08dec2011	2011m11	7	0-
IDBI0Y11HM25975B3	2	M	Thu-29sep2011	Thu-13oct2011	2011m10	12	0-
IDBI0Y11HM25573A7	1	M	Fri-28oct2011	Fri-11nov2011	2011m11	10	0-
IDBI0Y11HF24044A7	2	F	Sun-02oct2011	Sun-16oct2011	2011m10	14	0-
IDBI0Y11HF24143B3	2	F	Thu-29sep2011	Thu-13oct2011	2011m9	2	0-
IDBI0Y11HM25519A7	2	M	Tue-27sep2011	Tue-11oct2011	2011m9	4	0-
IDBI0Y11HM25965B5	3	M	Wed-26oct2011	Wed-09nov2011	2011m11	8	0-
IDBI0Y11HM25905B3	2	M	Mon-26sep2011	Mon-10oct2011	2011m10	9	0-
IDBI0Y11HF24115B5	3	F	Thu-24nov2011	Thu-08dec2011	2011m12	7	0-
IDBI0Y11HF24039A7	2	F	Tue-25oct2011	Tue-08nov2011	2011m11	7	0-
IDBI0Y11HM25523A7	2	M	Fri-28oct2011	Fri-11nov2011	2011m11	10	0-
IDBI0Y11HM25550A4	2	M	Sat-08oct2011	Sat-22oct2011	2011m10	14	0-
IDBI0Y11HM25975B3	2	M	Thu-29sep2011	Thu-13oct2011	2011m9	2	0-
IDBI0Y11HM25547A4	2	M	Fri-16sep2011	Fri-30sep2011	2011m9	14	0-
IDBI0Y11HM25576A7	2	M	Fri-07oct2011	Fri-21oct2011	2011m10	14	0-
IDBI0Y11HM25602A4	2	M	Wed-07sep2011	Wed-21sep2011	2011m9	14	0-
IDBI0Y11HF24040A7	2	F	Tue-11oct2011	Tue-25oct2011	2011m10	14	0-
IDBI0Y11HF24131B2	2	F	Mon-26dec2011	Mon-09jan2012	2011m12	6	0-
IDBI0Y11HF24014A4	2	F	Sat-17sep2011	Sat-01oct2011	2011m9	14	0-
IDBI0Y11HM25904B3	2	M	Mon-26sep2011	Mon-10oct2011	2011m9	5	0-
IDBI0Y11HM25551A4	2	M	Fri-30sep2011	Fri-14oct2011	2011m9	1	0-
IDBI0Y11HF24007A4	2	F	Wed-26oct2011	Wed-09nov2011	2011m10	6	0-
IDBI0Y11HF24010A4	2	F	Sun-28aug2011	Sun-11sep2011	2011m8	4	0-
IDBI0Y11HM25575A7	2	M	Sun-02oct2011	Sun-16oct2011	2011m10	14	0-
IDBI0Y11HF24200B5	3	F	Sat-19nov2011	Sat-03dec2011	2011m12	2	0-
IDBI0Y11HM25909B3	2	M	Mon-19sep2011	Mon-03oct2011	2011m9	12	0-
IDBI0Y11HM25521A7	2	M	Sat-24sep2011	Sat-08oct2011	2011m9	7	0-
IDBI0Y11HM25573A7	1	M	Fri-28oct2011	Fri-11nov2011	2011m10	4	0-
IDBI0Y11HM25525A7	2	M	Tue-18oct2011	Tue-01nov2011	2011m10	14	0-
IDBI0Y11HM25519A7	2	M	Tue-27sep2011	Tue-11oct2011	2011m10	10	0-
IDBI0Y11HF24046A7	2	F	Tue-04oct2011	Tue-18oct2011	2011m10	14	0-
IDBI0Y11HF23973A7	2	F	Sun-30oct2011	Sun-13nov2011	2011m10	2	0-
IDBI0Y11HF23975A7	2	M	Tue-25oct2011	Tue-08nov2011	2011m11	7	0-
IDBI0Y11HF24007A4	2	F	Wed-26oct2011	Wed-09nov2011	2011m11	8	0-
IDBI0Y11HM25578A7	2	M	Sun-09oct2011	Sun-23oct2011	2011m10	14	0-
IDBI0Y11HM25964B5	3	M	Wed-26oct2011	Wed-09nov2011	2011m11	8	0-
IDBI0Y11HF24039A7	2	F	Tue-25oct2011	Tue-08nov2011	2011m10	7	0-
IDBI0Y11HF23980A7	2	F	Fri-21oct2011	Fri-04nov2011	2011m10	11	0-
IDBI0Y11HM25551A4	2	M	Fri-30sep2011	Fri-14oct2011	2011m10	13	0-
IDBI0Y11HF24045A7	2	F	Mon-17oct2011	Mon-31oct2011	2011m10	14	0-
IDBI0Y11HM25890B2	2	M	Tue-20dec2011	Tue-03jan2012	2011m12	12	0-
IDBI0Y11HF24144B3	2	F	Sun-25sep2011	Sun-09oct2011	2011m9	6	0-
IDBI0Y11HM25908B3	2	M	Thu-25aug2011	Thu-08sep2011	2011m8	7	0-
IDBI0Y11HF23974A7	2	F	Tue-08nov2011	Tue-22nov2011	2011m11	14	0-
IDBI0Y11HF23977A7	2	F	Mon-17oct2011	Mon-31oct2011	2011m10	14	0-
IDBI0Y11HM25603A4	2	F	Tue-27sep2011	Tue-11oct2011	2011m10	10	0-
IDBI0Y11HF24142B3	2	F	Thu-01sep2011	Thu-15sep2011	2011m9	14	0-
IDBI0Y11HM25549A4	2	M	Fri-21oct2011	Fri-04nov2011	2011m11	3	0-
IDBI0Y11HM25965B5	3	M	Wed-26oct2011	Wed-09nov2011	2011m10	6	0-
IDBI0Y11HF24011A4	2	F	Thu-20oct2011	Thu-03nov2011	2011m11	2	0-
IDBI0Y11HM25964B5	3	M	Wed-26oct2011	Wed-09nov2011	2011m10	6	0-
IDBI0Y11HM25574A7	2	M	Tue-04oct2011	Tue-18oct2011	2011m10	14	0-
IDBI0Y11HM25520A7	2	M	Sun-02oct2011	Sun-16oct2011	2011m10	14	0-
IDBI0Y11HF23973A7	2	F	Sun-30oct2011	Sun-13nov2011	2011m11	12	0-
IDBI0Y11HM25586A7	2	M	Mon-10oct2011	Mon-24oct2011	2011m10	14	0-
IDBI0Y11HM25587A7	1	M	Sat-05nov2011	Sat-19nov2011	2011m11	14	0-
IDBI0Y11HM25910B3	2	M	Tue-13sep2011	Tue-27sep2011	2011m9	14	0-
IDBI0Y11HM25521A7	2	M	Sat-24sep2011	Sat-08oct2011	2011m10	7	0-
IDBI0Y11HM25872B5	3	M	Fri-04nov2011	Fri-18nov2011	2011m11	14	0-
IDBI0Y11HM25524A7	2	M	Thu-03nov2011	Thu-17nov2011	2011m11	14	0-
IDBI0Y11HM25522A7	2	M	Sun-09oct2011	Sun-23oct2011	2011m10	14	0-
IDBI0Y11HM25909B3	2	M	Mon-19sep2011	Mon-03oct2011	2011m10	2	0-
IDBI0Y11HF24145B3	2	F	Wed-24aug2011	Wed-07sep2011	2011m8	8	0-
IDBI0Y11HM25571A7	2	M	Mon-17oct2011	Mon-31oct2011	2011m10	14	0-
IDBI0Y11HF23979A7	2	F	Fri-28oct2011	Fri-11nov2011	2011m10	4	0-
IDBI0Y11IM26015B5	3	M	Wed-16nov2011	Wed-30nov2011	2011m11	14	0-
IDBI0Y11IM25652A7	2	M	Tue-11oct2011	Tue-25oct2011	2011m10	14	0-
IDBI0Y11IM25645A7	2	M	Mon-10oct2011	Mon-24oct2011	2011m10	14	0-
IDBI0Y11IF24049A7	2	F	Tue-25oct2011	Tue-08nov2011	2011m10	7	0-
IDBI0Y11IF24197B5	2	F	Fri-04nov2011	Fri-18nov2011	2011m11	14	0-
IDBI0Y11IM25651A7	2	M	Mon-10oct2011	Mon-24oct2011	2011m10	14	0-
IDBI0Y11IF24049A7	2	F	Tue-25oct2011	Tue-08nov2011	2011m11	7	0-
IDBI0Y11IM25971B3	2	M	Sun-25sep2011	Sun-09oct2011	2011m9	6	0-
IDBI0Y11IM25583A7	2	M	Mon-10oct2011	Mon-24oct2011	2011m10	14	0-
IDBI0Y11IF24199B5	3	F	Wed-26oct2011	Wed-09nov2011	2011m10	6	0-
IDBI0Y11IM25604A4	2	M	Sun-30oct2011	Sun-13nov2011	2011m10	2	0-
IDBI0Y11IM26014B5	2	M	Fri-11nov2011	Fri-25nov2011	2011m11	14	0-
IDBI0Y11IM25694A4	2	M	Wed-26oct2011	Wed-09nov2011	2011m11	8	0-
IDBI0Y11IM25582A7	2	M	Tue-04oct2011	Tue-18oct2011	2011m10	14	0-
IDBI0Y11IF24180B2	1	F	Mon-26dec2011	Mon-09jan2012	2011m12	6	0-
IDBI0Y11IF24199B5	3	F	Wed-26oct2011	Wed-09nov2011	2011m11	8	0-
IDBI0Y11IM25604A4	2	M	Sun-30oct2011	Sun-13nov2011	2011m11	12	0-
IDBI0Y11IM26006B3	2	M	Wed-28sep2011	Wed-12oct2011	2011m10	11	0-
IDBI0Y11IM26013B5	3	M	Wed-26oct2011	Wed-09nov2011	2011m11	8	0-
IDBI0Y11IF24090A4	2	F	Fri-21oct2011	Fri-04nov2011	2011m11	3	0-
IDBI0Y11IF24301B5	3	F	Wed-16nov2011	Wed-30nov2011	2011m11	14	0-
IDBI0Y11IM25709A7	2	M	Tue-25oct2011	Tue-08nov2011	2011m10	7	0-
IDBI0Y11IF24051A7	1	F	Tue-04oct2011	Tue-18oct2011	2011m10	14	0-
IDBI0Y11IF24302B5	3	F	Sat-19nov2011	Sat-03dec2011	2011m12	2	0-
IDBI0Y11IF24210B3	2	F	Mon-19sep2011	Mon-03oct2011	2011m9	12	0-
IDBI0Y11IF24136A7	2	F	Mon-17oct2011	Mon-31oct2011	2011m10	14	0-
IDBI0Y11IF24091A4	2	F	Fri-21oct2011	Fri-04nov2011	2011m11	3	0-
IDBI0Y11IM25709A7	2	M	Tue-25oct2011	Tue-08nov2011	2011m11	7	0-
IDBI0Y11IM25973B3	2	M	Wed-28sep2011	Wed-12oct2011	2011m10	11	0-
IDBI0Y11IM25694A4	2	M	Wed-26oct2011	Wed-09nov2011	2011m10	6	0-
IDBI0Y11IM25605A4	1	M	Tue-01nov2011	Tue-15nov2011	2011m11	14	0-
IDBI0Y11IM25943B2	2	M	Thu-22dec2011	Thu-05jan2012	2011m12	10	0-
IDBI0Y11IM25647A7	2	M	Sun-02oct2011	Sun-16oct2011	2011m10	14	0-
IDBI0Y11IF24210B3	2	F	Mon-19sep2011	Mon-03oct2011	2011m10	2	0-
IDBI0Y11IF24304B5	3	F	Sat-12nov2011	Sat-26nov2011	2011m11	14	0-
IDBI0Y11IM25944B2	2	M	Thu-22dec2011	Thu-05jan2012	2011m12	10	0-
IDBI0Y11IM25971B3	2	M	Sun-25sep2011	Sun-09oct2011	2011m10	8	0-
IDBI0Y11IM25650A7	2	M	Tue-04oct2011	Tue-18oct2011	2011m10	14	0-
IDBI0Y11IM25648A7	2	M	Mon-10oct2011	Mon-24oct2011	2011m10	14	0-
IDBI0Y11IF24090A4	2	F	Fri-21oct2011	Fri-04nov2011	2011m10	11	0-
IDBI0Y11IM25973B3	2	M	Wed-28sep2011	Wed-12oct2011	2011m9	3	0-
IDBI0Y11IF24181B2	1	F	Mon-26dec2011	Mon-09jan2012	2011m12	6	0-
IDBI0Y11IF24299B5	3	F	Thu-10nov2011	Thu-24nov2011	2011m11	14	0-
IDBI0Y11IM25607A4	2	M	Wed-05oct2011	Wed-19oct2011	2011m10	14	0-
IDBI0Y11IF24198B5	3	F	Fri-11nov2011	Fri-25nov2011	2011m11	14	0-
IDBI0Y11IF24300B5	3	F	Mon-14nov2011	Mon-28nov2011	2011m11	14	0-
IDBI0Y11IF24047A7	2	F	Sun-09oct2011	Sun-23oct2011	2011m10	14	0-
IDBI0Y11IF24302B5	3	F	Sat-19nov2011	Sat-03dec2011	2011m11	12	0-
IDBI0Y11IF24091A4	2	F	Fri-21oct2011	Fri-04nov2011	2011m10	11	0-
IDBI0Y11IM25967B5	3	M	Fri-04nov2011	Fri-18nov2011	2011m11	14	0-
IDBI0Y11IM26013B5	3	M	Wed-26oct2011	Wed-09nov2011	2011m10	6	0-
IDBI0Y11IM25649A7	2	M	Tue-25oct2011	Tue-08nov2011	2011m10	7	0-
IDBI0Y11IF24092A4	2	F	Tue-01nov2011	Tue-15nov2011	2011m11	14	0-
IDBI0Y11IM26045B5	3	M	Mon-07nov2011	Mon-21nov2011	2011m11	14	0-
IDBI0Y11IM25649A7	2	M	Tue-25oct2011	Tue-08nov2011	2011m11	7	0-
IDBI0Y11IF03465B5	3	F	Tue-08nov2011	Tue-22nov2011	2011m11	14	0-
IDBI0Y11IM25601A4	2	M	Thu-06oct2011	Thu-20oct2011	2011m10	14	0-
IDBI0Y11IM26006B3	2	M	Wed-28sep2011	Wed-12oct2011	2011m9	3	0-
IDBI0Y11JM26016B5	3	M	Tue-08nov2011	Tue-22nov2011	2011m11	14	0-
IDBI0Y11JM25657A7	2	M	Fri-21oct2011	Fri-04nov2011	2011m11	3	0-
IDBI0Y11JM25653A7	2	M	Mon-10oct2011	Mon-24oct2011	2011m10	14	0-
IDBI0Y11JF24305B5	3	F	Sat-19nov2011	Sat-03dec2011	2011m12	2	0-
IDBI0Y11JF24209A7	2	F	Sat-05nov2011	Sat-19nov2011	2011m11	14	0-
IDBI0Y11JM25658A7	2	M	Thu-13oct2011	Thu-27oct2011	2011m10	14	0-
IDBI0Y11JM25716A7	1	M	Sun-30oct2011	Sun-13nov2011	2011m11	12	0-
IDBI0Y11JM26099B2	2	M	Mon-26dec2011	Mon-09jan2012	2011m12	6	0-
IDBI0Y11JM25711A7	2	M	Fri-21oct2011	Fri-04nov2011	2011m11	3	0-
IDBI0Y11JM25701A4	2	M	Fri-28oct2011	Fri-11nov2011	2011m10	4	0-
IDBI0Y11JF24342B5	3	F	Fri-11nov2011	Fri-25nov2011	2011m11	14	0-
IDBI0Y11JM26100B2	2	M	Mon-26dec2011	Mon-09jan2012	2011m12	6	0-
IDBI0Y11JM25701A4	2	M	Fri-28oct2011	Fri-11nov2011	2011m11	10	0-
IDBI0Y11JM26043B5	3	M	Wed-26oct2011	Wed-09nov2011	2011m11	8	0-
IDBI0Y11JF24305B5	3	F	Sat-19nov2011	Sat-03dec2011	2011m11	12	0-
IDBI0Y11JF24344B5	3	F	Wed-16nov2011	Wed-30nov2011	2011m11	14	0-
IDBI0Y11JF24138A7	2	F	Tue-11oct2011	Tue-25oct2011	2011m10	14	0-
IDBI0Y11JM26043B5	3	M	Wed-26oct2011	Wed-09nov2011	2011m10	6	0-
IDBI0Y11JF24411B2	2	F	Thu-22dec2011	Thu-05jan2012	2011m12	10	0-
IDBI0Y11JM25656A7	2	M	Tue-18oct2011	Tue-01nov2011	2011m10	14	0-
IDBI0Y11JM25711A7	2	M	Fri-21oct2011	Fri-04nov2011	2011m10	11	0-
IDBI0Y11JM25657A7	2	M	Fri-21oct2011	Fri-04nov2011	2011m10	11	0-
IDBI0Y11JM26041B5	3	M	Tue-01nov2011	Tue-15nov2011	2011m11	14	0-
IDBI0Y11JM25716A7	1	M	Sun-30oct2011	Sun-13nov2011	2011m10	2	0-
IDBI0Y11JM25715A7	2	M	Tue-25oct2011	Tue-08nov2011	2011m10	7	0-
IDBI0Y11JM25715A7	2	M	Tue-25oct2011	Tue-08nov2011	2011m11	7	0-
IDBI0Y11JM25656A7	2	M	Tue-18oct2011	Tue-01nov2011	2011m11	0	0-
IDBI0Y11JF24412B2	2	F	Mon-26dec2011	Mon-09jan2012	2011m12	6	0-
IDBI0Y11KF04137B2	2	F	Fri-23dec2011	Fri-06jan2012	2011m12	9	0-
IDBI0Y11KM26102B2	2	M	Mon-26dec2011	Mon-09jan2012	2011m12	6	0-
IDBI0Y11KM26040B5	3	M	Sat-19nov2011	Sat-03dec2011	2011m11	12	0-
IDBI0Y11KM26040B5	3	M	Sat-19nov2011	Sat-03dec2011	2011m12	2	0-
IDBI0Y11KF24340B5	3	F	Tue-08nov2011	Tue-22nov2011	2011m11	14	0-
IDBI0Y11KM26101B2	2	M	Mon-26dec2011	Mon-09jan2012	2011m12	6	0-
IDBI0Y11LM04312B2	2	M	Tue-20dec2011	Tue-03jan2012	2011m12	12	0-
IDBI0Y11LM04310B2	1	M	Tue-20dec2011	Tue-03jan2012	2011m12	12	0-
IDBI0Y11LM03736B5	3	M	Mon-14nov2011	Mon-28nov2011	2011m11	14	0-
IDBI0Y11LM04313B2	2	M	Thu-22dec2011	Thu-05jan2012	2011m12	10	0-
IDBI0Y11LM04314B2	2	M	Mon-26dec2011	Mon-09jan2012	2011m12	6	0-
IDBI0Y11LM04315B2	2	M	Mon-26dec2011	Mon-09jan2012	2011m12	6	0-
IDBI0Z20FF05553A7	2	F	Tue-18oct2011	Tue-01nov2011	2011m10	14	60-
IDBI0Z20FF05553A7	2	F	Tue-18oct2011	Tue-01nov2011	2011m11	0	60-
IDBI0Z24FF03861A4	1	F	Thu-13jan2011	Thu-27jan2011	2011m1	14	60-
IDBI0Z24FF03861A4	2	F	Wed-05oct2011	Wed-19oct2011	2011m10	14	60-
IDBI0Z25FF05075A7	2	F	Sat-24sep2011	Sat-08oct2011	2011m10	7	60-
IDBI0Z25FF05075A7	2	F	Sat-24sep2011	Sat-08oct2011	2011m9	7	60-
IDBI0Z28FF03958B2	1	F	Tue-20dec2011	Tue-03jan2012	2011m12	12	60-
IDBI0Z30FF05136A7	2	F	Thu-20oct2011	Thu-03nov2011	2011m10	12	60-
IDBI0Z30FF05136A7	2	F	Thu-20oct2011	Thu-03nov2011	2011m11	2	60-
IDBI0Z32FF04128A4	2	F	Tue-30aug2011	Tue-13sep2011	2011m8	2	60-
IDBI0Z32FF04128A4	2	F	Tue-30aug2011	Tue-13sep2011	2011m9	12	60-
IDBI0Z32FF04128A4	1	F	Tue-18jan2011	Tue-01feb2011	2011m2	0	60-
IDBI0Z32FF04128A4	1	F	Tue-18jan2011	Tue-01feb2011	2011m1	14	60-
IDBI0Z33FF05536A7	2	F	Mon-10oct2011	Mon-24oct2011	2011m10	14	60-
IDBI0Z34FM04207A4	1	M	Thu-20oct2011	Thu-03nov2011	2011m10	12	60-
IDBI0Z34FM04207A4	1	M	Thu-20oct2011	Thu-03nov2011	2011m11	2	60-
IDBI0Z35FF04771B3	1	F	Sat-12feb2011	Sat-26feb2011	2011m2	14	60-
IDBI0Z35FF04771B3	2	F	Thu-29sep2011	Thu-13oct2011	2011m9	2	60-
IDBI0Z35FF04771B3	2	F	Thu-29sep2011	Thu-13oct2011	2011m10	12	60-
IDBI0Z40FM04220A4	1	M	Tue-01nov2011	Tue-15nov2011	2011m11	14	60-
IDBI0Z40FF03888A4	2	F	Tue-01nov2011	Tue-15nov2011	2011m11	14	60-
IDBI0Z40FF03888A4	1	F	Tue-11jan2011	Tue-25jan2011	2011m1	14	60-
IDBI0Z40FM04139A4	2	M	Wed-07sep2011	Wed-21sep2011	2011m9	14	60-
IDBI0Z40FM03606B5	1	M	Fri-20may2011	Fri-03jun2011	2011m6	2	60-
IDBI0Z40FM03606B5	1	M	Fri-20may2011	Fri-03jun2011	2011m5	12	60-
IDBI0Z40FF05134A7	2	F	Sat-05nov2011	Sat-19nov2011	2011m11	14	60-
IDBI0Z42FF03468B5	2	F	Sat-21may2011	Sat-04jun2011	2011m5	11	60-
IDBI0Z42FF03468B5	3	F	Mon-14nov2011	Mon-28nov2011	2011m11	14	60-
IDBI0Z42FF03468B5	2	F	Sat-21may2011	Sat-04jun2011	2011m6	3	60-
IDBI0Z42FF03976A4	1	F	Tue-01nov2011	Tue-15nov2011	2011m11	14	60-
IDBI0Z45FF03275B5	1	F	Fri-20may2011	Fri-03jun2011	2011m6	2	60-
IDBI0Z45FF03275B5	1	F	Fri-20may2011	Fri-03jun2011	2011m5	12	60-
IDBI0Z47FM04400A4	2	M	Sat-08oct2011	Sat-22oct2011	2011m10	14	60-
IDBI0Z47FM04400A4	1	M	Thu-13jan2011	Thu-27jan2011	2011m1	14	60-
IDBI0Z48FM03647B5	1	M	Wed-25may2011	Wed-08jun2011	2011m6	7	60-
IDBI0Z48FM03647B5	1	M	Wed-25may2011	Wed-08jun2011	2011m5	7	60-
IDBI0Z48FM04224B2	1	M	Mon-26dec2011	Mon-09jan2012	2011m12	6	60-
IDBI0Z49FF03860A4	2	F	Tue-27sep2011	Tue-11oct2011	2011m9	4	60-
IDBI0Z49FM03721B5	2	M	Wed-18may2011	Wed-01jun2011	2011m5	14	60-
IDBI0Z49FF03860A4	1	F	Thu-06jan2011	Thu-20jan2011	2011m1	14	60-
IDBI0Z49FF03860A4	2	F	Tue-27sep2011	Tue-11oct2011	2011m10	10	60-
IDBI0Z49FM03721B5	3	M	Tue-08nov2011	Tue-22nov2011	2011m11	14	60-
IDBI0Z49FM03721B5	2	M	Wed-18may2011	Wed-01jun2011	2011m6	0	60-
IDBI0Z50FM04085A4	2	M	Sat-24sep2011	Sat-08oct2011	2011m9	7	60-
IDBI0Z50FF05138A7	1	F	Fri-28oct2011	Fri-11nov2011	2011m11	10	60-
IDBI0Z50FF03892A4	1	F	Tue-30aug2011	Tue-13sep2011	2011m8	2	60-
IDBI0Z50FF03894A4	1	F	Tue-30aug2011	Tue-13sep2011	2011m9	12	60-
IDBI0Z50FF05138A7	1	F	Fri-28oct2011	Fri-11nov2011	2011m10	4	60-
IDBI0Z50FM04085A4	1	M	Sat-08jan2011	Sat-22jan2011	2011m1	14	60-
IDBI0Z50FF03894A4	1	F	Tue-30aug2011	Tue-13sep2011	2011m8	2	60-
IDBI0Z50FF03989B2	1	F	Mon-26dec2011	Mon-09jan2012	2011m12	6	60-
IDBI0Z50FF03892A4	1	F	Tue-30aug2011	Tue-13sep2011	2011m9	12	60-
IDBI0Z50FM04085A4	2	M	Sat-24sep2011	Sat-08oct2011	2011m10	7	60-
IDBI0Z51FF03322B5	1	F	Wed-25may2011	Wed-08jun2011	2011m5	7	15-
IDBI0Z51FF03322B5	1	F	Wed-25may2011	Wed-08jun2011	2011m6	7	15-
IDBI0Z52FM04169A4	1	M	Sat-01oct2011	Sat-15oct2011	2011m10	14	15-
IDBI0Z52HM05011B3	1	M	Fri-12aug2011	Fri-26aug2011	2011m8	14	15-
IDBI0Z54FM04084A4	2	M	Sat-24sep2011	Sat-08oct2011	2011m10	7	15-
IDBI0Z54FM04146A4	1	M	Sat-10sep2011	Sat-24sep2011	2011m9	14	15-
IDBI0Z54FM04084A4	2	M	Sat-24sep2011	Sat-08oct2011	2011m9	7	15-
IDBI0Z54FF04760B3	1	F	Fri-12aug2011	Fri-26aug2011	2011m8	14	15-
IDBI0Z54FF03940A4	1	F	Sat-01oct2011	Sat-15oct2011	2011m10	14	15-
IDBI0Z55FF03860A4	2	F	Wed-14sep2011	Wed-28sep2011	2011m9	14	15-
IDBI0Z55FM04132A4	1	M	Sun-04sep2011	Sun-18sep2011	2011m9	14	15-
IDBI0Z56FM05517A7	2	M	Sun-09oct2011	Sun-23oct2011	2011m10	14	15-
IDBI0Z56FF03915A4	1	F	Sat-10sep2011	Sat-24sep2011	2011m9	14	15-
IDBI0Z57FM04175B2	2	M	Tue-20dec2011	Tue-03jan2012	2011m12	12	15-
IDBI0Z58FM04223A4	1	M	Wed-07sep2011	Wed-21sep2011	2011m9	14	15-
IDBI0Z59FM04254A4	2	M	Fri-28oct2011	Fri-11nov2011	2011m10	4	15-
IDBI0Z59FM04129A4	2	M	Thu-01sep2011	Thu-15sep2011	2011m9	14	15-
IDBI0Z59FM04254A4	2	M	Fri-28oct2011	Fri-11nov2011	2011m11	10	15-
IDBI0Z59FM04201A4	1	M	Thu-20oct2011	Thu-03nov2011	2011m10	12	15-
IDBI0Z59FM04201A4	1	M	Thu-20oct2011	Thu-03nov2011	2011m11	2	15-
IDBI0Z60FM05022B3	1	M	Mon-19sep2011	Mon-03oct2011	2011m10	2	15-
IDBI0Z60FF03905A4	1	F	Sun-04sep2011	Sun-18sep2011	2011m9	14	15-
IDBI0Z60FM05022B3	1	M	Mon-19sep2011	Mon-03oct2011	2011m9	12	15-
IDBI0Z61FF03981A4	1	F	Wed-07sep2011	Wed-21sep2011	2011m9	14	15-
IDBI0Z62FF03993A4	1	F	Tue-04jan2011	Tue-18jan2011	2011m1	14	15-
IDBI0Z62FF03993A4	2	F	Thu-01sep2011	Thu-15sep2011	2011m9	14	15-
IDBI0Z62FF04766B3	1	F	Mon-19sep2011	Mon-03oct2011	2011m9	12	15-
IDBI0Z62FF04766B3	1	F	Mon-19sep2011	Mon-03oct2011	2011m10	2	15-
IDBI0Z64FM04193A4	1	M	Tue-18oct2011	Tue-01nov2011	2011m10	14	15-
IDBI0Z64FM04193A4	1	M	Tue-18oct2011	Tue-01nov2011	2011m11	0	15-
IDBI0Z64FF04003A4	2	F	Fri-28oct2011	Fri-11nov2011	2011m11	10	15-
IDBI0Z64FM04196A4	2	M	Wed-19oct2011	Wed-02nov2011	2011m11	1	15-
IDBI0Z64FM04196A4	2	M	Wed-19oct2011	Wed-02nov2011	2011m10	13	15-
IDBI0Z64FF04003A4	2	F	Fri-28oct2011	Fri-11nov2011	2011m10	4	15-
IDBI0Z64FF04003A4	1	F	Fri-07jan2011	Fri-21jan2011	2011m1	14	15-
IDBI0Z65FM05014B3	2	M	Thu-18aug2011	Thu-01sep2011	2011m9	0	15-
IDBI0Z65FF05554A7	2	F	Wed-26oct2011	Wed-09nov2011	2011m11	8	15-
IDBI0Z65FM05014B3	2	M	Thu-18aug2011	Thu-01sep2011	2011m8	14	15-
IDBI0Z65FF05554A7	2	F	Wed-26oct2011	Wed-09nov2011	2011m10	6	15-
IDBI0Z65HM03741B5	3	M	Sat-19nov2011	Sat-03dec2011	2011m11	12	15-
IDBI0Z65HM03741B5	2	M	Mon-23may2011	Mon-06jun2011	2011m6	5	15-
IDBI0Z65HM03741B5	3	M	Sat-19nov2011	Sat-03dec2011	2011m12	2	15-
IDBI0Z65HM03741B5	2	M	Mon-23may2011	Mon-06jun2011	2011m5	9	15-
IDBI0Z66FM04237A4	1	M	Sat-08oct2011	Sat-22oct2011	2011m10	14	15-
IDBI0Z66FM04137A4	2	M	Sun-04sep2011	Sun-18sep2011	2011m9	14	15-
IDBI0Z66LM05009B3	1	M	Fri-04feb2011	Fri-18feb2011	2011m2	14	15-
IDBI0Z66LM05009B3	2	M	Sat-06aug2011	Sat-20aug2011	2011m8	14	15-
IDBI0Z67FM04130A4	1	M	Thu-01sep2011	Thu-15sep2011	2011m9	14	15-
IDBI0Z67FF05028A7	2	F	Mon-17oct2011	Mon-31oct2011	2011m10	14	15-
IDBI0Z67FF03446B5	2	F	Wed-18may2011	Wed-01jun2011	2011m5	14	15-
IDBI0Z67FF03446B5	2	F	Wed-18may2011	Wed-01jun2011	2011m6	0	15-
IDBI0Z67FF03446B5	3	F	Tue-08nov2011	Tue-22nov2011	2011m11	14	15-
IDBI0Z68BF03908A4	1	F	Mon-03jan2011	Mon-17jan2011	2011m1	14	15-
IDBI0Z68BF03908A4	2	F	Sun-04sep2011	Sun-18sep2011	2011m9	14	15-
IDBI0Z68FF03957A4	2	F	Wed-19oct2011	Wed-02nov2011	2011m10	13	15-
IDBI0Z68FF03957A4	2	F	Wed-19oct2011	Wed-02nov2011	2011m11	1	15-
IDBI0Z68FM03722B5	2	M	Sat-14may2011	Sat-28may2011	2011m5	14	15-
IDBI0Z68FF03957A4	1	F	Mon-17jan2011	Mon-31jan2011	2011m1	14	15-
IDBI0Z68FM03722B5	3	M	Fri-04nov2011	Fri-18nov2011	2011m11	14	15-
IDBI0Z68KM04244A4	1	M	Thu-20oct2011	Thu-03nov2011	2011m11	2	15-
IDBI0Z68KM04244A4	1	M	Thu-20oct2011	Thu-03nov2011	2011m10	12	15-
IDBI0Z69DM04172B2	2	M	Tue-20dec2011	Tue-03jan2012	2011m12	12	15-
IDBI0Z69FM04150A4	2	M	Sat-10sep2011	Sat-24sep2011	2011m9	14	15-
IDBI0Z69FM04191A4	1	F	Mon-17jan2011	Mon-31jan2011	2011m1	14	15-
IDBI0Z69FM04191A4	2	F	Sun-16oct2011	Sun-30oct2011	2011m10	14	15-
IDBI0Z69FM04202A4	1	F	Thu-20oct2011	Thu-03nov2011	2011m10	12	15-
IDBI0Z69FM04176A4	1	M	Wed-05oct2011	Wed-19oct2011	2011m10	14	15-
IDBI0Z69FM04150A4	1	M	Thu-06jan2011	Thu-20jan2011	2011m1	14	15-
IDBI0Z69FM04173A4	2	M	Sat-01oct2011	Sat-15oct2011	2011m10	14	15-
IDBI0Z69FM04202A4	1	F	Thu-20oct2011	Thu-03nov2011	2011m11	2	15-
IDBI0Z69FM04173A4	1	M	Tue-11jan2011	Tue-25jan2011	2011m1	14	15-
IDBI0Z69FM04246A4	1	M	Wed-26oct2011	Wed-09nov2011	2011m11	8	15-
IDBI0Z69FM04246A4	1	M	Wed-26oct2011	Wed-09nov2011	2011m10	6	15-
IDBI0Z70AF03997A4	1	F	Thu-20oct2011	Thu-03nov2011	2011m10	12	15-
IDBI0Z70AF03997A4	1	F	Thu-20oct2011	Thu-03nov2011	2011m11	2	15-
IDBI0Z70FF03449B5	2	F	Sat-14may2011	Sat-28may2011	2011m5	14	15-
IDBI0Z70FF03859A4	2	F	Sat-22oct2011	Sat-05nov2011	2011m11	4	15-
IDBI0Z70FF03859A4	2	F	Sat-22oct2011	Sat-05nov2011	2011m10	10	15-
IDBI0Z70FF03859A4	1	F	Mon-17jan2011	Mon-31jan2011	2011m1	14	15-
IDBI0Z70FF03932A4	1	F	Fri-30sep2011	Fri-14oct2011	2011m9	1	15-
IDBI0Z70FF03903A4	1	F	Thu-01sep2011	Thu-15sep2011	2011m9	14	15-
IDBI0Z70FM05006B3	1	M	Sun-31jul2011	Sun-14aug2011	2011m8	13	15-
IDBI0Z70FM04209A4	1	M	Thu-20oct2011	Thu-03nov2011	2011m11	2	15-
IDBI0Z70FF03932A4	1	F	Fri-30sep2011	Fri-14oct2011	2011m10	13	15-
IDBI0Z70FM05006B3	1	M	Sun-31jul2011	Sun-14aug2011	2011m7	1	15-
IDBI0Z70FM05343A7	1	M	Thu-20oct2011	Thu-03nov2011	2011m11	2	15-
IDBI0Z70FF03283B5	1	F	Fri-11nov2011	Fri-25nov2011	2011m11	14	15-
IDBI0Z70FM04209A4	1	M	Thu-20oct2011	Thu-03nov2011	2011m10	12	15-
IDBI0Z70FM05343A7	1	M	Thu-20oct2011	Thu-03nov2011	2011m10	12	15-
IDBI0Z70FF03449B5	3	F	Fri-04nov2011	Fri-18nov2011	2011m11	14	15-
IDBI0Z71FM04169B2	1	M	Tue-20dec2011	Tue-03jan2012	2011m12	12	15-
IDBI0Z71FF05508A7	2	F	Sun-02oct2011	Sun-16oct2011	2011m10	14	15-
IDBI0Z71FM05675A7	2	M	Sun-09oct2011	Sun-23oct2011	2011m10	14	15-
IDBI0Z72CM05377A7	1	M	Sat-01oct2011	Sat-15oct2011	2011m10	14	15-
IDBI0Z72FF03954A4	1	F	Tue-18oct2011	Tue-01nov2011	2011m10	14	15-
IDBI0Z72FM04181A4	1	M	Sat-08oct2011	Sat-22oct2011	2011m10	14	15-
IDBI0Z72FF05182A7	1	F	Thu-20oct2011	Thu-03nov2011	2011m11	2	15-
IDBI0Z72FF05182A7	1	F	Thu-20oct2011	Thu-03nov2011	2011m10	12	15-
IDBI0Z72FM04087A4	1	M	Sat-08jan2011	Sat-22jan2011	2011m1	14	15-
IDBI0Z72FM04087A4	2	M	Fri-30sep2011	Fri-14oct2011	2011m9	1	15-
IDBI0Z72FM05015B3	1	M	Sat-03sep2011	Sat-17sep2011	2011m9	14	15-
IDBI0Z72FF03946A4	1	F	Wed-05oct2011	Wed-19oct2011	2011m10	14	15-
IDBI0Z72FM04087A4	2	M	Fri-30sep2011	Fri-14oct2011	2011m10	13	15-
IDBI0Z74DF05213A7	1	F	Sat-01oct2011	Sat-15oct2011	2011m10	14	15-
IDBI0Z74FF03965A4	1	F	Thu-20oct2011	Thu-03nov2011	2011m11	2	15-
IDBI0Z74FF03947A4	1	F	Sat-08oct2011	Sat-22oct2011	2011m10	14	15-
IDBI0Z74FF03965A4	1	F	Thu-20oct2011	Thu-03nov2011	2011m10	12	15-
IDBI0Z74FF03993A4	1	F	Sat-08oct2011	Sat-22oct2011	2011m10	14	15-
IDBI0Z74FM04204A4	1	M	Thu-20oct2011	Thu-03nov2011	2011m11	2	15-
IDBI0Z74FM04133A4	1	M	Sun-04sep2011	Sun-18sep2011	2011m9	14	15-
IDBI0Z74FM04147A4	1	M	Sat-10sep2011	Sat-24sep2011	2011m9	14	15-
IDBI0Z74FF03919A4	1	F	Sat-10sep2011	Sat-24sep2011	2011m9	14	15-
IDBI0Z74FM04204A4	1	M	Thu-20oct2011	Thu-03nov2011	2011m10	12	15-
IDBI0Z74IM04184A4	2	M	Sat-08oct2011	Sat-22oct2011	2011m10	14	15-
IDBI0Z75BM04124A4	1	M	Tue-30aug2011	Tue-13sep2011	2011m9	12	15-
IDBI0Z75BM04124A4	1	M	Tue-30aug2011	Tue-13sep2011	2011m8	2	15-
IDBI0Z75FM05456A7	2	M	Fri-28oct2011	Fri-11nov2011	2011m10	4	15-
IDBI0Z75FM03608B5	2	M	Fri-20may2011	Fri-03jun2011	2011m6	2	15-
IDBI0Z75FF05548A7	2	F	Mon-17oct2011	Mon-31oct2011	2011m10	14	15-
IDBI0Z75FM04176B2	1	M	Tue-20dec2011	Tue-03jan2012	2011m12	12	15-
IDBI0Z75FF04753B3	1	F	Sun-31jul2011	Sun-14aug2011	2011m7	1	15-
IDBI0Z75FF04968B3	2	F	Sun-04sep2011	Sun-18sep2011	2011m9	14	15-
IDBI0Z75FM05456A7	2	M	Fri-28oct2011	Fri-11nov2011	2011m11	10	15-
IDBI0Z75FF03953B2	2	F	Tue-20dec2011	Tue-03jan2012	2011m12	12	15-
IDBI0Z75FF05621A7	2	F	Mon-17oct2011	Mon-31oct2011	2011m10	14	15-
IDBI0Z75FF04968B3	1	F	Thu-03feb2011	Thu-17feb2011	2011m2	14	15-
IDBI0Z75FM03608B5	2	M	Fri-20may2011	Fri-03jun2011	2011m5	12	15-
IDBI0Z75FF03952B2	1	F	Tue-20dec2011	Tue-03jan2012	2011m12	12	15-
IDBI0Z75FM05019B3	1	M	Thu-15sep2011	Thu-29sep2011	2011m9	14	15-
IDBI0Z75FM03608B5	3	M	Wed-16nov2011	Wed-30nov2011	2011m11	14	15-
IDBI0Z75FM04251A4	1	M	Sun-30oct2011	Sun-13nov2011	2011m10	2	15-
IDBI0Z75FM04174A4	2	M	Wed-05oct2011	Wed-19oct2011	2011m10	14	15-
IDBI0Z75FM04251A4	1	M	Sun-30oct2011	Sun-13nov2011	2011m11	12	15-
IDBI0Z75FF04753B3	1	F	Sun-31jul2011	Sun-14aug2011	2011m8	13	15-
IDBI0Z76FF04199A4	1	F	Tue-13sep2011	Tue-27sep2011	2011m9	14	15-
IDBI0Z76JF03235B5	2	F	Wed-11may2011	Wed-25may2011	2011m5	14	15-
IDBI0Z76JF03235B5	3	F	Wed-26oct2011	Wed-09nov2011	2011m10	6	15-
IDBI0Z76JF03235B5	3	F	Wed-26oct2011	Wed-09nov2011	2011m11	8	15-
IDBI0Z77FF03943A4	2	F	Wed-05oct2011	Wed-19oct2011	2011m10	14	15-
IDBI0Z77FF04001A4	1	F	Sun-30oct2011	Sun-13nov2011	2011m11	12	15-
IDBI0Z77FF04001A4	1	F	Sun-30oct2011	Sun-13nov2011	2011m10	2	15-
IDBI0Z77FM04230A4	1	M	Wed-05oct2011	Wed-19oct2011	2011m10	14	15-
IDBI0Z77FF03906A4	1	F	Sun-04sep2011	Sun-18sep2011	2011m9	14	15-
IDBI0Z77FF03943A4	1	F	Thu-13jan2011	Thu-27jan2011	2011m1	14	15-
IDBI0Z77JM03607B5	2	M	Wed-25may2011	Wed-08jun2011	2011m6	7	15-
IDBI0Z77JM03607B5	2	M	Wed-25may2011	Wed-08jun2011	2011m5	7	15-
IDBI0Z77JM03607B5	3	M	Wed-16nov2011	Wed-30nov2011	2011m11	14	15-
IDBI0Z78EM04166B2	2	M	Tue-20dec2011	Tue-03jan2012	2011m12	12	15-
IDBI0Z78FF03916A4	1	F	Sat-10sep2011	Sat-24sep2011	2011m9	14	15-
IDBI0Z78FF03954B2	1	F	Tue-20dec2011	Tue-03jan2012	2011m12	12	15-
IDBI0Z78FF05128A7	2	F	Wed-02nov2011	Wed-16nov2011	2011m11	14	15-
IDBI0Z78FF03956B2	1	F	Mon-26dec2011	Mon-09jan2012	2011m12	6	15-
IDBI0Z78FF04764B3	1	F	Thu-15sep2011	Thu-29sep2011	2011m9	14	15-
IDBI0Z78FM05248A7	2	M	Mon-26sep2011	Mon-10oct2011	2011m10	9	15-
IDBI0Z78FF05026A7	2	F	Tue-11oct2011	Tue-25oct2011	2011m10	14	15-
IDBI0Z78FM05248A7	2	M	Mon-26sep2011	Mon-10oct2011	2011m9	5	15-
IDBI0Z79FM04208A4	1	M	Thu-20oct2011	Thu-03nov2011	2011m10	12	15-
IDBI0Z79FM04208A4	1	M	Thu-20oct2011	Thu-03nov2011	2011m11	2	15-
IDBI0Z79FM04135A4	1	M	Sun-04sep2011	Sun-18sep2011	2011m9	14	15-
IDBI0Z79FM04250A4	1	M	Mon-10jan2011	Mon-24jan2011	2011m1	14	15-
IDBI0Z79FM04250A4	2	M	Wed-14sep2011	Wed-28sep2011	2011m9	14	15-
IDBI0Z79FF03901A4	1	F	Thu-01sep2011	Thu-15sep2011	2011m9	14	15-
IDBI0Z79FF03986A4	1	F	Wed-05oct2011	Wed-19oct2011	2011m10	14	15-
IDBI0Z79FM25584A7	2	M	Sun-09oct2011	Sun-23oct2011	2011m10	14	15-
IDBI0Z80CM05385A7	2	M	Tue-18oct2011	Tue-01nov2011	2011m10	14	15-
IDBI0Z80CM05385A7	2	M	Tue-18oct2011	Tue-01nov2011	2011m11	0	15-
IDBI0Z80FM04144A4	1	M	Thu-08sep2011	Thu-22sep2011	2011m9	14	15-
IDBI0Z80FF05076A7	2	F	Mon-26sep2011	Mon-10oct2011	2011m10	9	15-
IDBI0Z80FF24298B5	3	F	Thu-24nov2011	Thu-08dec2011	2011m11	7	15-
IDBI0Z80FF24298B5	2	F	Tue-24may2011	Tue-07jun2011	2011m6	6	15-
IDBI0Z80FF24298B5	3	F	Thu-24nov2011	Thu-08dec2011	2011m12	7	15-
IDBI0Z80FF24298B5	2	F	Tue-24may2011	Tue-07jun2011	2011m5	8	15-
IDBI0Z80FF03895A4	1	F	Tue-30aug2011	Tue-13sep2011	2011m8	2	15-
IDBI0Z80FF03895A4	1	F	Tue-30aug2011	Tue-13sep2011	2011m9	12	15-
IDBI0Z80FF05275A7	2	F	Fri-28oct2011	Fri-11nov2011	2011m10	4	15-
IDBI0Z80FF24300B5	2	F	Tue-17may2011	Tue-31may2011	2011m5	14	15-
IDBI0Z80FF05076A7	2	F	Mon-26sep2011	Mon-10oct2011	2011m9	5	15-
IDBI0Z80FM03648B5	1	M	Wed-25may2011	Wed-08jun2011	2011m6	7	15-
IDBI0Z80FM04190A4	2	M	Sun-16oct2011	Sun-30oct2011	2011m10	14	15-
IDBI0Z80FF04118B1	1	F	Wed-13apr2011	Wed-27apr2011	2011m4	14	15-
IDBI0Z80FM04190A4	1	M	Mon-17jan2011	Mon-31jan2011	2011m1	14	15-
IDBI0Z80FF23823A4	2	F	Fri-30sep2011	Fri-14oct2011	2011m9	1	15-
IDBI0Z80FF03911A4	1	F	Wed-07sep2011	Wed-21sep2011	2011m9	14	15-
IDBI0Z80FF23823A4	1	F	Mon-10jan2011	Mon-24jan2011	2011m1	14	15-
IDBI0Z80FF23914A7	2	F	Wed-02nov2011	Wed-16nov2011	2011m11	14	15-
IDBI0Z80FF05275A7	2	F	Fri-28oct2011	Fri-11nov2011	2011m11	10	15-
IDBI0Z80FM03648B5	1	M	Wed-25may2011	Wed-08jun2011	2011m5	7	15-
IDBI0Z80FF24300B5	3	F	Sat-17dec2011	Sat-31dec2011	2011m12	14	15-
IDBI0Z80FF24052A7	2	F	Sun-09oct2011	Sun-23oct2011	2011m10	14	15-
IDBI0Z80FF23823A4	2	F	Fri-30sep2011	Fri-14oct2011	2011m10	13	15-
IDBI0Z80IF03835A4	2	F	Thu-08sep2011	Thu-22sep2011	2011m9	14	15-
IDBI0Z80IF03835A4	1	F	Wed-05jan2011	Wed-19jan2011	2011m1	14	15-
IDBI0Z80JF03951B2	2	F	Tue-20dec2011	Tue-03jan2012	2011m12	12	15-
IDBI0Z81DF05221A7	2	F	Tue-18oct2011	Tue-01nov2011	2011m11	0	15-
IDBI0Z81DF05221A7	2	F	Tue-18oct2011	Tue-01nov2011	2011m10	14	15-
IDBI0Z81FM04180B2	1	M	Mon-26dec2011	Mon-09jan2012	2011m12	6	15-
IDBI0Z81FM04160A4	1	M	Tue-27sep2011	Tue-11oct2011	2011m9	4	15-
IDBI0Z81FM04160A4	1	M	Tue-27sep2011	Tue-11oct2011	2011m10	10	15-
IDBI0Z82FM04221A4	1	M	Tue-01nov2011	Tue-15nov2011	2011m11	14	15-
IDBI0Z82FF04978B3	2	F	Thu-29sep2011	Thu-13oct2011	2011m10	12	15-
IDBI0Z82FM04228A4	1	M	Sat-01oct2011	Sat-15oct2011	2011m10	14	15-
IDBI0Z82FF03463B5	3	F	Thu-03nov2011	Thu-17nov2011	2011m11	14	15-
IDBI0Z82FF03276B5	2	F	Fri-20may2011	Fri-03jun2011	2011m6	2	15-
IDBI0Z82FF05520A7	2	F	Tue-25oct2011	Tue-08nov2011	2011m11	7	15-
IDBI0Z82FF05520A7	2	F	Tue-25oct2011	Tue-08nov2011	2011m10	7	15-
IDBI0Z82FF23915A7	2	F	Sat-05nov2011	Sat-19nov2011	2011m11	14	15-
IDBI0Z82FF03276B5	3	F	Wed-16nov2011	Wed-30nov2011	2011m11	14	15-
IDBI0Z82FF05052A7	2	F	Tue-25oct2011	Tue-08nov2011	2011m10	7	15-
IDBI0Z82FF04978B3	1	F	Fri-11feb2011	Fri-25feb2011	2011m2	14	15-
IDBI0Z82FF03463B5	2	F	Tue-17may2011	Tue-31may2011	2011m5	14	15-
IDBI0Z82FF04978B3	2	F	Thu-29sep2011	Thu-13oct2011	2011m9	2	15-
IDBI0Z82FF03276B5	2	F	Fri-20may2011	Fri-03jun2011	2011m5	12	15-
IDBI0Z82FF03907A4	1	F	Sun-04sep2011	Sun-18sep2011	2011m9	14	15-
IDBI0Z82FF05052A7	2	F	Tue-25oct2011	Tue-08nov2011	2011m11	7	15-
IDBI0Z82JF03245B5	3	F	Tue-01nov2011	Tue-15nov2011	2011m11	14	15-
IDBI0Z82JF03245B5	2	F	Fri-13may2011	Fri-27may2011	2011m5	14	15-
IDBI0Z83BM04118A4	1	M	Sun-28aug2011	Sun-11sep2011	2011m8	4	15-
IDBI0Z83BM04118A4	1	M	Sun-28aug2011	Sun-11sep2011	2011m9	10	15-
IDBI0Z83FF04769B3	2	F	Mon-26sep2011	Mon-10oct2011	2011m9	5	15-
IDBI0Z83FF03929A4	1	F	Tue-27sep2011	Tue-11oct2011	2011m9	4	15-
IDBI0Z83FF03893A4	1	F	Tue-30aug2011	Tue-13sep2011	2011m9	12	15-
IDBI0Z83FF03963A4	1	F	Thu-20oct2011	Thu-03nov2011	2011m10	12	15-
IDBI0Z83FF04769B3	2	F	Mon-26sep2011	Mon-10oct2011	2011m10	9	15-
IDBI0Z83FF04769B3	1	F	Sat-12feb2011	Sat-26feb2011	2011m2	14	15-
IDBI0Z83FF03929A4	1	F	Tue-27sep2011	Tue-11oct2011	2011m10	10	15-
IDBI0Z83FF03893A4	1	F	Tue-30aug2011	Tue-13sep2011	2011m8	2	15-
IDBI0Z83FF03963A4	1	F	Thu-20oct2011	Thu-03nov2011	2011m11	2	15-
IDBI0Z83GF03959B2	1	F	Mon-26dec2011	Mon-09jan2012	2011m12	6	15-
IDBI0Z83HM04151A4	1	M	Sat-10sep2011	Sat-24sep2011	2011m9	14	15-
IDBI0Z83IF04955B3	2	F	Sun-25sep2011	Sun-09oct2011	2011m9	6	15-
IDBI0Z83IF04955B3	1	F	Wed-09feb2011	Wed-23feb2011	2011m2	14	15-
IDBI0Z83IF04955B3	2	F	Sun-25sep2011	Sun-09oct2011	2011m10	8	15-
IDBI0Z83KF23927B2	2	F	Thu-22dec2011	Thu-05jan2012	2011m12	10	15-
IDBI0Z84EF03938B2	2	F	Tue-20dec2011	Tue-03jan2012	2011m12	12	15-
IDBI0Z84FF24190B5	2	F	Wed-25may2011	Wed-08jun2011	2011m6	7	15-
IDBI0Z84FF24299B5	2	F	Mon-16may2011	Mon-30may2011	2011m5	14	15-
IDBI0Z84FF03935A4	2	F	Sat-01oct2011	Sat-15oct2011	2011m10	14	15-
IDBI0Z84FF24299B5	3	F	Thu-03nov2011	Thu-17nov2011	2011m11	14	15-
IDBI0Z84FF03977A4	1	F	Tue-01nov2011	Tue-15nov2011	2011m11	14	15-
IDBI0Z84FF03935A4	1	F	Mon-10jan2011	Mon-24jan2011	2011m1	14	15-
IDBI0Z84FF23654A7	2	F	Tue-25oct2011	Tue-08nov2011	2011m10	7	15-
IDBI0Z84FF05519A7	2	F	Tue-25oct2011	Tue-08nov2011	2011m10	7	15-
IDBI0Z84FF03288B5	2	F	Thu-26may2011	Thu-09jun2011	2011m6	8	15-
IDBI0Z84FM04158A4	2	M	Tue-27sep2011	Tue-11oct2011	2011m9	4	15-
IDBI0Z84FF24194B5	2	F	Fri-27may2011	Fri-10jun2011	2011m6	9	15-
IDBI0Z84FF24194B5	2	F	Fri-27may2011	Fri-10jun2011	2011m5	5	15-
IDBI0Z84FF24190B5	2	F	Wed-25may2011	Wed-08jun2011	2011m5	7	15-
IDBI0Z84FF23852B3	1	F	Mon-07feb2011	Mon-21feb2011	2011m2	14	15-
IDBI0Z84FF03983A4	1	F	Sat-24sep2011	Sat-08oct2011	2011m9	7	15-
IDBI0Z84FM03649B5	1	M	Wed-25may2011	Wed-08jun2011	2011m5	7	15-
IDBI0Z84FF24190B5	3	F	Thu-24nov2011	Thu-08dec2011	2011m12	7	15-
IDBI0Z84FF23852B3	2	F	Sun-07aug2011	Sun-21aug2011	2011m8	14	15-
IDBI0Z84FF03984A4	1	F	Sat-01oct2011	Sat-15oct2011	2011m10	14	15-
IDBI0Z84FM04154A4	2	M	Wed-14sep2011	Wed-28sep2011	2011m9	14	15-
IDBI0Z84FM04158A4	2	M	Tue-27sep2011	Tue-11oct2011	2011m10	10	15-
IDBI0Z84FM04195A4	1	M	Tue-18oct2011	Tue-01nov2011	2011m11	0	15-
IDBI0Z84FF03288B5	3	F	Wed-16nov2011	Wed-30nov2011	2011m11	14	15-
IDBI0Z84FF24194B5	3	F	Wed-16nov2011	Wed-30nov2011	2011m11	14	15-
IDBI0Z84FF23654A7	2	F	Tue-25oct2011	Tue-08nov2011	2011m11	7	15-
IDBI0Z84FF03288B5	2	F	Thu-26may2011	Thu-09jun2011	2011m5	6	15-
IDBI0Z84FF23863A7	2	F	Thu-03nov2011	Thu-17nov2011	2011m11	14	15-
IDBI0Z84FM03649B5	1	M	Wed-25may2011	Wed-08jun2011	2011m6	7	15-
IDBI0Z84FF24190B5	3	F	Thu-24nov2011	Thu-08dec2011	2011m11	7	15-
IDBI0Z84FF24226B3	1	F	Tue-08feb2011	Tue-22feb2011	2011m2	14	15-
IDBI0Z84FM04195A4	1	M	Tue-18oct2011	Tue-01nov2011	2011m10	14	15-
IDBI0Z84FF03983A4	1	F	Sat-24sep2011	Sat-08oct2011	2011m10	7	15-
IDBI0Z84FF24226B3	2	F	Wed-10aug2011	Wed-24aug2011	2011m8	14	15-
IDBI0Z84FF05519A7	2	F	Tue-25oct2011	Tue-08nov2011	2011m11	7	15-
IDBI0Z84JF24963B5	2	F	Fri-20may2011	Fri-03jun2011	2011m5	12	15-
IDBI0Z84JF24963B5	2	F	Fri-20may2011	Fri-03jun2011	2011m6	2	15-
IDBI0Z84JF24963B5	3	F	Sat-12nov2011	Sat-26nov2011	2011m11	14	15-
IDBI0Z85AF03469B5	3	F	Wed-16nov2011	Wed-30nov2011	2011m11	14	15-
IDBI0Z85AF03469B5	2	F	Thu-26may2011	Thu-09jun2011	2011m5	6	15-
IDBI0Z85AF03469B5	2	F	Thu-26may2011	Thu-09jun2011	2011m6	8	15-
IDBI0Z85BF23998B2	2	F	Mon-26dec2011	Mon-09jan2012	2011m12	6	15-
IDBI0Z85BM04116A4	1	M	Sun-28aug2011	Sun-11sep2011	2011m9	10	15-
IDBI0Z85BM04116A4	1	M	Sun-28aug2011	Sun-11sep2011	2011m8	4	15-
IDBI0Z85EF03834A4	1	F	Tue-04jan2011	Tue-18jan2011	2011m1	14	15-
IDBI0Z85FM05289A7	1	M	Fri-28oct2011	Fri-11nov2011	2011m11	10	15-
IDBI0Z85FM04226A4	1	M	Sat-24sep2011	Sat-08oct2011	2011m10	7	15-
IDBI0Z85FF23735A7	2	F	Thu-13oct2011	Thu-27oct2011	2011m10	14	15-
IDBI0Z85FF05045A7	2	F	Tue-18oct2011	Tue-01nov2011	2011m11	0	15-
IDBI0Z85FF05496A7	2	F	Mon-31oct2011	Mon-14nov2011	2011m10	1	15-
IDBI0Z85FM04226A4	1	M	Sat-24sep2011	Sat-08oct2011	2011m9	7	15-
IDBI0Z85FF05512A7	2	F	Sun-02oct2011	Sun-16oct2011	2011m10	14	15-
IDBI0Z85FM04140A4	1	M	Wed-07sep2011	Wed-21sep2011	2011m9	14	15-
IDBI0Z85FF05496A7	2	F	Mon-31oct2011	Mon-14nov2011	2011m11	13	15-
IDBI0Z85FF24191B5	1	F	Tue-08nov2011	Tue-22nov2011	2011m11	14	15-
IDBI0Z85FM05012B3	1	M	Fri-12aug2011	Fri-26aug2011	2011m8	14	15-
IDBI0Z85FM03618B5	1	M	Fri-11nov2011	Fri-25nov2011	2011m11	14	15-
IDBI0Z85FF03928A4	1	F	Tue-27sep2011	Tue-11oct2011	2011m10	10	15-
IDBI0Z85FF05045A7	2	F	Tue-18oct2011	Tue-01nov2011	2011m10	14	15-
IDBI0Z85FM05289A7	1	M	Fri-28oct2011	Fri-11nov2011	2011m10	4	15-
IDBI0Z85FF05521A7	2	F	Sat-05nov2011	Sat-19nov2011	2011m11	14	15-
IDBI0Z85FF03928A4	1	F	Tue-27sep2011	Tue-11oct2011	2011m9	4	15-
IDBI0Z85GF23821A4	2	F	Fri-30sep2011	Fri-14oct2011	2011m9	1	15-
IDBI0Z85GF23821A4	1	F	Fri-07jan2011	Fri-21jan2011	2011m1	14	15-
IDBI0Z85GF23821A4	2	F	Fri-30sep2011	Fri-14oct2011	2011m10	13	15-
IDBI0Z85HF24193B5	3	F	Wed-02nov2011	Wed-16nov2011	2011m11	14	15-
IDBI0Z85HF24193B5	2	F	Thu-12may2011	Thu-26may2011	2011m5	14	15-
IDBI0Z85JF03238B5	2	F	Wed-11may2011	Wed-25may2011	2011m5	14	15-
IDBI0Z85JF03238B5	3	F	Thu-03nov2011	Thu-17nov2011	2011m11	14	15-
IDBI0Z86AF24900A4	2	F	Sat-10sep2011	Sat-24sep2011	2011m9	14	15-
IDBI0Z86AF24900A4	1	F	Thu-06jan2011	Thu-20jan2011	2011m1	14	15-
IDBI0Z86CF24072B5	3	F	Wed-26oct2011	Wed-09nov2011	2011m10	6	15-
IDBI0Z86CF24072B5	3	F	Wed-26oct2011	Wed-09nov2011	2011m11	8	15-
IDBI0Z86CF24072B5	2	F	Fri-27may2011	Fri-10jun2011	2011m5	5	15-
IDBI0Z86CF24072B5	2	F	Fri-27may2011	Fri-10jun2011	2011m6	9	15-
IDBI0Z86FF24073B5	2	F	Wed-11may2011	Wed-25may2011	2011m5	14	15-
IDBI0Z86FF24225B3	2	F	Tue-09aug2011	Tue-23aug2011	2011m8	14	15-
IDBI0Z86FF03922A4	2	F	Wed-14sep2011	Wed-28sep2011	2011m9	14	15-
IDBI0Z86FF03946B2	2	F	Mon-26dec2011	Mon-09jan2012	2011m12	6	15-
IDBI0Z86FF03922A4	1	F	Mon-10jan2011	Mon-24jan2011	2011m1	14	15-
IDBI0Z86FF23901B5	2	F	Wed-18may2011	Wed-01jun2011	2011m6	0	15-
IDBI0Z86FF24073B5	3	F	Wed-26oct2011	Wed-09nov2011	2011m10	6	15-
IDBI0Z86FF05516A7	2	F	Tue-25oct2011	Tue-08nov2011	2011m10	7	15-
IDBI0Z86FF05044A7	2	F	Tue-18oct2011	Tue-01nov2011	2011m11	0	15-
IDBI0Z86FF04206A4	2	F	Fri-28oct2011	Fri-11nov2011	2011m10	4	15-
IDBI0Z86FM03650B5	1	M	Wed-25may2011	Wed-08jun2011	2011m5	7	15-
IDBI0Z86FF05493A7	2	F	Tue-04oct2011	Tue-18oct2011	2011m10	14	15-
IDBI0Z86FF24216B3	1	F	Mon-26sep2011	Mon-10oct2011	2011m9	5	15-
IDBI0Z86FF24216B3	1	F	Mon-26sep2011	Mon-10oct2011	2011m10	9	15-
IDBI0Z86FF24225B3	1	F	Tue-08feb2011	Tue-22feb2011	2011m2	14	15-
IDBI0Z86FF05516A7	2	F	Tue-25oct2011	Tue-08nov2011	2011m11	7	15-
IDBI0Z86FF24036A7	1	F	Sat-05nov2011	Sat-19nov2011	2011m11	14	15-
IDBI0Z86FF05044A7	2	F	Tue-18oct2011	Tue-01nov2011	2011m10	14	15-
IDBI0Z86FM25659A7	1	M	Wed-26oct2011	Wed-09nov2011	2011m11	8	15-
IDBI0Z86FF03851A4	2	F	Tue-11oct2011	Tue-25oct2011	2011m10	14	15-
IDBI0Z86FF23901B5	2	F	Wed-18may2011	Wed-01jun2011	2011m5	14	15-
IDBI0Z86FF24226A7	2	F	Sun-02oct2011	Sun-16oct2011	2011m10	14	15-
IDBI0Z86FM25659A7	1	M	Wed-26oct2011	Wed-09nov2011	2011m10	6	15-
IDBI0Z86FF24296B5	2	F	Thu-26may2011	Thu-09jun2011	2011m6	8	15-
IDBI0Z86FF03851A4	1	F	Sat-15jan2011	Sat-29jan2011	2011m1	14	15-
IDBI0Z86FF24073B5	3	F	Wed-26oct2011	Wed-09nov2011	2011m11	8	15-
IDBI0Z86FM03650B5	1	M	Wed-25may2011	Wed-08jun2011	2011m6	7	15-
IDBI0Z86FF04206A4	2	F	Fri-28oct2011	Fri-11nov2011	2011m11	10	15-
IDBI0Z86FF04206A4	1	F	Thu-06jan2011	Thu-20jan2011	2011m1	14	15-
IDBI0Z86FF24296B5	2	F	Thu-26may2011	Thu-09jun2011	2011m5	6	15-
IDBI0Z86FF23901B5	3	F	Tue-08nov2011	Tue-22nov2011	2011m11	14	15-
IDBI0Z86FF05501A7	2	F	Thu-03nov2011	Thu-17nov2011	2011m11	14	15-
IDBI0Z86FF03942B2	2	F	Mon-26dec2011	Mon-09jan2012	2011m12	6	15-
IDBI0Z86FF05063A7	1	F	Thu-03nov2011	Thu-17nov2011	2011m11	14	15-
IDBI0Z86JM04197A4	2	M	Wed-19oct2011	Wed-02nov2011	2011m11	1	15-
IDBI0Z86JF24407B2	2	F	Mon-26dec2011	Mon-09jan2012	2011m12	6	15-
IDBI0Z86JF03962A4	1	F	Thu-20oct2011	Thu-03nov2011	2011m11	2	15-
IDBI0Z86JM04197A4	2	M	Wed-19oct2011	Wed-02nov2011	2011m10	13	15-
IDBI0Z86JF03962A4	1	F	Thu-20oct2011	Thu-03nov2011	2011m10	12	15-
IDBI0Z87AF05515A7	2	F	Tue-25oct2011	Tue-08nov2011	2011m11	7	15-
IDBI0Z87AF05515A7	2	F	Tue-25oct2011	Tue-08nov2011	2011m10	7	15-
IDBI0Z87BF05030A7	2	F	Mon-10oct2011	Mon-24oct2011	2011m10	14	15-
IDBI0Z87EF23808A4	1	F	Thu-06jan2011	Thu-20jan2011	2011m1	14	15-
IDBI0Z87EF23808A4	2	F	Sat-24sep2011	Sat-08oct2011	2011m10	7	15-
IDBI0Z87EF23808A4	2	F	Sat-24sep2011	Sat-08oct2011	2011m9	7	15-
IDBI0Z87FF04093A4	1	F	Thu-06jan2011	Thu-20jan2011	2011m1	14	15-
IDBI0Z87FF03955A4	1	F	Tue-18oct2011	Tue-01nov2011	2011m10	14	15-
IDBI0Z87FF04196A4	1	F	Wed-05jan2011	Wed-19jan2011	2011m1	14	15-
IDBI0Z87FF24297B5	3	F	Sat-19nov2011	Sat-03dec2011	2011m12	2	15-
IDBI0Z87FF04093A4	2	F	Fri-23sep2011	Fri-07oct2011	2011m10	6	15-
IDBI0Z87FF24141A7	1	F	Wed-26oct2011	Wed-09nov2011	2011m11	8	15-
IDBI0Z87FF03855A4	1	F	Fri-14jan2011	Fri-28jan2011	2011m1	14	15-
IDBI0Z87FF24297B5	2	F	Mon-23may2011	Mon-06jun2011	2011m5	9	15-
IDBI0Z87FF23652A7	2	F	Tue-18oct2011	Tue-01nov2011	2011m10	14	15-
IDBI0Z87FF05027A7	2	F	Mon-17oct2011	Mon-31oct2011	2011m10	14	15-
IDBI0Z87FM04214A4	2	M	Fri-16sep2011	Fri-30sep2011	2011m9	14	15-
IDBI0Z87FF03955A4	1	F	Tue-18oct2011	Tue-01nov2011	2011m11	0	15-
IDBI0Z87FF04093A4	2	F	Fri-23sep2011	Fri-07oct2011	2011m9	8	15-
IDBI0Z87FF24297B5	2	F	Mon-23may2011	Mon-06jun2011	2011m6	5	15-
IDBI0Z87FM04226B2	1	M	Mon-26dec2011	Mon-09jan2012	2011m12	6	15-
IDBI0Z87FF05048A7	2	F	Fri-21oct2011	Fri-04nov2011	2011m11	3	15-
IDBI0Z87FF05499A7	2	F	Wed-02nov2011	Wed-16nov2011	2011m11	14	15-
IDBI0Z87FM04360A4	1	M	Mon-10jan2011	Mon-24jan2011	2011m1	14	15-
IDBI0Z87FF24297B5	3	F	Sat-19nov2011	Sat-03dec2011	2011m11	12	15-
IDBI0Z87FF05048A7	2	F	Fri-21oct2011	Fri-04nov2011	2011m10	11	15-
IDBI0Z87FF23652A7	2	F	Tue-18oct2011	Tue-01nov2011	2011m11	0	15-
IDBI0Z87FF04196A4	2	F	Thu-01sep2011	Thu-15sep2011	2011m9	14	15-
IDBI0Z87FF03855A4	2	F	Mon-17oct2011	Mon-31oct2011	2011m10	14	15-
IDBI0Z87FF24141A7	1	F	Wed-26oct2011	Wed-09nov2011	2011m10	6	15-
IDBI0Z87GF23819A4	2	F	Thu-06oct2011	Thu-20oct2011	2011m10	14	15-
IDBI0Z87GF23819A4	1	F	Fri-14jan2011	Fri-28jan2011	2011m1	14	15-
IDBI0Z87JF03889A4	1	F	Sun-28aug2011	Sun-11sep2011	2011m8	4	15-
IDBI0Z87JF03889A4	1	F	Sun-28aug2011	Sun-11sep2011	2011m9	10	15-
IDBI0Z87LF24001A4	2	F	Wed-07sep2011	Wed-21sep2011	2011m9	14	15-
IDBI0Z87LF24001A4	1	F	Thu-06jan2011	Thu-20jan2011	2011m1	14	15-
IDBI0Z88AF25018B3	2	F	Mon-19sep2011	Mon-03oct2011	2011m10	2	15-
IDBI0Z88AF25018B3	1	F	Fri-04feb2011	Fri-18feb2011	2011m2	14	15-
IDBI0Z88AF25018B3	2	F	Mon-19sep2011	Mon-03oct2011	2011m9	12	15-
IDBI0Z88CF25026B3	1	F	Tue-15feb2011	Tue-01mar2011	2011m3	0	15-
IDBI0Z88CF23818A4	2	F	Wed-05oct2011	Wed-19oct2011	2011m10	14	15-
IDBI0Z88CF25026B3	2	F	Sun-04sep2011	Sun-18sep2011	2011m9	14	15-
IDBI0Z88CF23818A4	1	F	Thu-13jan2011	Thu-27jan2011	2011m1	14	15-
IDBI0Z88CF25026B3	1	F	Tue-15feb2011	Tue-01mar2011	2011m2	14	15-
IDBI0Z88EF23771A7	2	F	Sat-01oct2011	Sat-15oct2011	2011m10	14	15-
IDBI0Z88FF04952B3	1	F	Mon-31jan2011	Mon-14feb2011	2011m2	13	15-
IDBI0Z88FF03850A4	1	F	Fri-14jan2011	Fri-28jan2011	2011m1	14	15-
IDBI0Z88FM05025B3	1	M	Mon-19sep2011	Mon-03oct2011	2011m10	2	15-
IDBI0Z88FF24076B5	2	F	Thu-26may2011	Thu-09jun2011	2011m5	6	15-
IDBI0Z88FM04156A4	1	M	Wed-14sep2011	Wed-28sep2011	2011m9	14	15-
IDBI0Z88FF03285B5	2	F	Wed-18may2011	Wed-01jun2011	2011m5	14	15-
IDBI0Z88FF24077B5	3	F	Thu-24nov2011	Thu-08dec2011	2011m11	7	15-
IDBI0Z88FF03285B5	2	F	Wed-18may2011	Wed-01jun2011	2011m6	0	15-
IDBI0Z88FF24077B5	2	F	Wed-25may2011	Wed-08jun2011	2011m5	7	15-
IDBI0Z88FF23754A4	2	F	Wed-07sep2011	Wed-21sep2011	2011m9	14	15-
IDBI0Z88FF05025A7	2	F	Tue-27sep2011	Tue-11oct2011	2011m10	10	15-
IDBI0Z88FF03937B2	2	F	Tue-20dec2011	Tue-03jan2012	2011m12	12	15-
IDBI0Z88FM03651B5	1	M	Wed-25may2011	Wed-08jun2011	2011m6	7	15-
IDBI0Z88FF24113B5	3	F	Wed-16nov2011	Wed-30nov2011	2011m11	14	15-
IDBI0Z88FF24215B3	1	F	Thu-10feb2011	Thu-24feb2011	2011m2	14	15-
IDBI0Z88FF03841A4	2	F	Sat-17sep2011	Sat-01oct2011	2011m10	0	15-
IDBI0Z88FF24074B5	2	F	Wed-11may2011	Wed-25may2011	2011m5	14	15-
IDBI0Z88FF23936A4	2	F	Thu-06oct2011	Thu-20oct2011	2011m10	14	15-
IDBI0Z88FM05016B3	1	M	Thu-24mar2011	Thu-07apr2011	2011m4	6	15-
IDBI0Z88FF23936A4	1	F	Tue-18jan2011	Tue-01feb2011	2011m1	14	15-
IDBI0Z88FF23936A4	1	F	Tue-18jan2011	Tue-01feb2011	2011m2	0	15-
IDBI0Z88FF05504A7	2	F	Sun-09oct2011	Sun-23oct2011	2011m10	14	15-
IDBI0Z88FF24215B3	2	F	Mon-26sep2011	Mon-10oct2011	2011m10	9	15-
IDBI0Z88FF03927A4	1	F	Thu-06jan2011	Thu-20jan2011	2011m1	14	15-
IDBI0Z88FF05025A7	2	F	Tue-27sep2011	Tue-11oct2011	2011m9	4	15-
IDBI0Z88FF05032A7	2	F	Mon-10oct2011	Mon-24oct2011	2011m10	14	15-
IDBI0Z88FF03850A4	2	F	Tue-11oct2011	Tue-25oct2011	2011m10	14	15-
IDBI0Z88FF03948B2	2	F	Mon-26dec2011	Mon-09jan2012	2011m12	6	15-
IDBI0Z88FM05025B3	1	M	Mon-19sep2011	Mon-03oct2011	2011m9	12	15-
IDBI0Z88FF03841A4	1	F	Thu-13jan2011	Thu-27jan2011	2011m1	14	15-
IDBI0Z88FF05049A7	2	F	Fri-21oct2011	Fri-04nov2011	2011m10	11	15-
IDBI0Z88FF03244B5	3	F	Mon-14nov2011	Mon-28nov2011	2011m11	14	15-
IDBI0Z88FF03927A4	2	F	Tue-27sep2011	Tue-11oct2011	2011m10	10	15-
IDBI0Z88FF04761B3	1	F	Fri-12aug2011	Fri-26aug2011	2011m8	14	15-
IDBI0Z88FF24113B5	2	F	Fri-27may2011	Fri-10jun2011	2011m6	9	15-
IDBI0Z88FF03244B5	2	F	Thu-26may2011	Thu-09jun2011	2011m5	6	15-
IDBI0Z88FF24113B5	2	F	Fri-27may2011	Fri-10jun2011	2011m5	5	15-
IDBI0Z88FF03466B5	2	F	Wed-18may2011	Wed-01jun2011	2011m5	14	15-
IDBI0Z88FF24077B5	2	F	Wed-25may2011	Wed-08jun2011	2011m6	7	15-
IDBI0Z88FF24215B3	2	F	Mon-26sep2011	Mon-10oct2011	2011m9	5	15-
IDBI0Z88FF23902B5	2	F	Fri-20may2011	Fri-03jun2011	2011m6	2	15-
IDBI0Z88FF03466B5	2	F	Wed-18may2011	Wed-01jun2011	2011m6	0	15-
IDBI0Z88FF03927A4	2	F	Tue-27sep2011	Tue-11oct2011	2011m9	4	15-
IDBI0Z88FF05049A7	2	F	Fri-21oct2011	Fri-04nov2011	2011m11	3	15-
IDBI0Z88FF03466B5	3	F	Fri-11nov2011	Fri-25nov2011	2011m11	14	15-
IDBI0Z88FF23902B5	3	F	Thu-10nov2011	Thu-24nov2011	2011m11	14	15-
IDBI0Z88FF24076B5	3	F	Wed-16nov2011	Wed-30nov2011	2011m11	14	15-
IDBI0Z88FF24003A4	1	F	Fri-14jan2011	Fri-28jan2011	2011m1	14	15-
IDBI0Z88FF05038A7	2	F	Tue-11oct2011	Tue-25oct2011	2011m10	14	15-
IDBI0Z88FF05051A7	2	F	Tue-25oct2011	Tue-08nov2011	2011m11	7	15-
IDBI0Z88FM05016B3	1	M	Thu-24mar2011	Thu-07apr2011	2011m3	8	15-
IDBI0Z88FF24077B5	3	F	Thu-24nov2011	Thu-08dec2011	2011m12	7	15-
IDBI0Z88FF24144A7	2	F	Sat-05nov2011	Sat-19nov2011	2011m11	14	15-
IDBI0Z88FF05514A7	2	F	Mon-17oct2011	Mon-31oct2011	2011m10	14	15-
IDBI0Z88FF23754A4	1	F	Tue-04jan2011	Tue-18jan2011	2011m1	14	15-
IDBI0Z88FF24003A4	2	F	Sat-08oct2011	Sat-22oct2011	2011m10	14	15-
IDBI0Z88FF24074B5	3	F	Wed-26oct2011	Wed-09nov2011	2011m11	8	15-
IDBI0Z88FF24074B5	3	F	Wed-26oct2011	Wed-09nov2011	2011m10	6	15-
IDBI0Z88FM04194A4	1	M	Tue-18oct2011	Tue-01nov2011	2011m10	14	15-
IDBI0Z88FF05051A7	2	F	Tue-25oct2011	Tue-08nov2011	2011m10	7	15-
IDBI0Z88FF04952B3	1	F	Mon-31jan2011	Mon-14feb2011	2011m1	1	15-
IDBI0Z88FF03909A4	1	F	Mon-03jan2011	Mon-17jan2011	2011m1	14	15-
IDBI0Z88FM04194A4	1	M	Tue-18oct2011	Tue-01nov2011	2011m11	0	15-
IDBI0Z88FF23902B5	2	F	Fri-20may2011	Fri-03jun2011	2011m5	12	15-
IDBI0Z88FM03651B5	1	M	Wed-25may2011	Wed-08jun2011	2011m5	7	15-
IDBI0Z88FF24076B5	2	F	Thu-26may2011	Thu-09jun2011	2011m6	8	15-
IDBI0Z88FF03909A4	2	F	Mon-05sep2011	Mon-19sep2011	2011m9	14	15-
IDBI0Z88FF03244B5	2	F	Thu-26may2011	Thu-09jun2011	2011m6	8	15-
IDBI0Z88FF03841A4	2	F	Sat-17sep2011	Sat-01oct2011	2011m9	14	15-
IDBI0Z88GM04138A4	2	M	Sun-04sep2011	Sun-18sep2011	2011m9	14	15-
IDBI0Z88GF05494A7	2	F	Sun-09oct2011	Sun-23oct2011	2011m10	14	15-
IDBI0Z88HF23928B2	2	F	Mon-26dec2011	Mon-09jan2012	2011m12	6	15-
IDBI0Z88JF23903B5	2	F	Thu-19may2011	Thu-02jun2011	2011m6	1	15-
IDBI0Z88JF23903B5	2	F	Thu-19may2011	Thu-02jun2011	2011m5	13	15-
IDBI0Z88JF23903B5	3	F	Fri-11nov2011	Fri-25nov2011	2011m11	14	15-
IDBI0Z88KF25019B3	2	F	Thu-15sep2011	Thu-29sep2011	2011m9	14	15-
IDBI0Z88KF24192A4	2	F	Tue-18oct2011	Tue-01nov2011	2011m10	14	15-
IDBI0Z88KF24192A4	2	F	Tue-18oct2011	Tue-01nov2011	2011m11	0	15-
IDBI0Z88KF24192A4	1	F	Fri-14jan2011	Fri-28jan2011	2011m1	14	15-
IDBI0Z88KF25019B3	1	F	Fri-11feb2011	Fri-25feb2011	2011m2	14	15-
IDBI0Z88LF03239B5	3	F	Tue-01nov2011	Tue-15nov2011	2011m11	14	15-
IDBI0Z88LF05057A7	2	F	Wed-26oct2011	Wed-09nov2011	2011m10	6	15-
IDBI0Z88LF05057A7	2	F	Wed-26oct2011	Wed-09nov2011	2011m11	8	15-
IDBI0Z88LF03239B5	2	F	Sat-14may2011	Sat-28may2011	2011m5	14	15-
IDBI0Z89AF25015B3	2	F	Fri-12aug2011	Fri-26aug2011	2011m8	14	15-
IDBI0Z89AF25015B3	1	F	Thu-10feb2011	Thu-24feb2011	2011m2	14	15-
IDBI0Z89DF03949B2	2	F	Mon-26dec2011	Mon-09jan2012	2011m12	6	15-
IDBI0Z89FM04203A4	1	M	Thu-20oct2011	Thu-03nov2011	2011m11	2	15-
IDBI0Z89FM05518A7	2	M	Sun-09oct2011	Sun-23oct2011	2011m10	14	15-
IDBI0Z89FF04200A4	2	F	Sat-24sep2011	Sat-08oct2011	2011m9	7	15-
IDBI0Z89FF24002A4	2	F	Wed-19oct2011	Wed-02nov2011	2011m11	1	15-
IDBI0Z89FF04200A4	1	F	Tue-04jan2011	Tue-18jan2011	2011m1	14	15-
IDBI0Z89FF23892B3	2	F	Sat-27aug2011	Sat-10sep2011	2011m9	9	15-
IDBI0Z89FF23916A7	2	F	Tue-25oct2011	Tue-08nov2011	2011m11	7	15-
IDBI0Z89FF24002A4	2	F	Wed-19oct2011	Wed-02nov2011	2011m10	13	15-
IDBI0Z89FF24037A7	2	F	Tue-18oct2011	Tue-01nov2011	2011m10	14	15-
IDBI0Z89FM04158A4	1	M	Tue-27sep2011	Tue-11oct2011	2011m9	4	15-
IDBI0Z89FF04200A4	2	F	Sat-24sep2011	Sat-08oct2011	2011m10	7	15-
IDBI0Z89FF23892B3	1	F	Wed-09feb2011	Wed-23feb2011	2011m2	14	15-
IDBI0Z89FF04153A4	1	F	Mon-10jan2011	Mon-24jan2011	2011m1	14	15-
IDBI0Z89FF23916A7	2	F	Tue-25oct2011	Tue-08nov2011	2011m10	7	15-
IDBI0Z89FF23891B3	1	F	Mon-31jan2011	Mon-14feb2011	2011m2	13	15-
IDBI0Z89FF23966B3	1	F	Wed-09feb2011	Wed-23feb2011	2011m2	14	15-
IDBI0Z89FF04958B3	2	F	Wed-28sep2011	Wed-12oct2011	2011m10	11	15-
IDBI0Z89FF04142B2	2	F	Mon-26dec2011	Mon-09jan2012	2011m12	6	15-
IDBI0Z89FF03854A4	1	F	Fri-14jan2011	Fri-28jan2011	2011m1	14	15-
IDBI0Z89FF04202A4	2	F	Wed-05oct2011	Wed-19oct2011	2011m10	14	15-
IDBI0Z89FF03973A4	2	F	Fri-16sep2011	Fri-30sep2011	2011m9	14	15-
IDBI0Z89FM04225B2	1	M	Mon-26dec2011	Mon-09jan2012	2011m12	6	15-
IDBI0Z89FF23917A7	2	F	Wed-19oct2011	Wed-02nov2011	2011m10	13	15-
IDBI0Z89FF23892B3	2	F	Sat-27aug2011	Sat-10sep2011	2011m8	5	15-
IDBI0Z89FM04170A4	1	M	Sat-01oct2011	Sat-15oct2011	2011m10	14	15-
IDBI0Z89FF03969A4	1	F	Mon-17jan2011	Mon-31jan2011	2011m1	14	15-
IDBI0Z89FF24205A4	1	F	Thu-20jan2011	Thu-03feb2011	2011m1	12	15-
IDBI0Z89FF24190A4	2	F	Sat-24sep2011	Sat-08oct2011	2011m9	7	15-
IDBI0Z89FF24037A7	2	F	Tue-18oct2011	Tue-01nov2011	2011m11	0	15-
IDBI0Z89FF24002A4	1	F	Mon-17jan2011	Mon-31jan2011	2011m1	14	15-
IDBI0Z89FF03838A4	1	F	Mon-10jan2011	Mon-24jan2011	2011m1	14	15-
IDBI0Z89FF03845A4	2	F	Fri-30sep2011	Fri-14oct2011	2011m9	1	15-
IDBI0Z89FF04202A4	1	F	Mon-10jan2011	Mon-24jan2011	2011m1	14	15-
IDBI0Z89FF03845A4	1	F	Sat-08jan2011	Sat-22jan2011	2011m1	14	15-
IDBI0Z89FF23807A4	2	F	Wed-05oct2011	Wed-19oct2011	2011m10	14	15-
IDBI0Z89FM04399A4	2	M	Wed-07sep2011	Wed-21sep2011	2011m9	14	15-
IDBI0Z89FF23966B3	2	F	Fri-12aug2011	Fri-26aug2011	2011m8	14	15-
IDBI0Z89FF03944B2	1	F	Mon-26dec2011	Mon-09jan2012	2011m12	6	15-
IDBI0Z89FM05659A7	2	M	Mon-26sep2011	Mon-10oct2011	2011m10	9	15-
IDBI0Z89FF05046A7	2	F	Tue-18oct2011	Tue-01nov2011	2011m11	0	15-
IDBI0Z89FF05046A7	2	F	Tue-18oct2011	Tue-01nov2011	2011m10	14	15-
IDBI0Z89FF04095A4	1	F	Sat-08jan2011	Sat-22jan2011	2011m1	14	15-
IDBI0Z89FF03845A4	2	F	Fri-30sep2011	Fri-14oct2011	2011m10	13	15-
IDBI0Z89FF23807A4	1	F	Thu-13jan2011	Thu-27jan2011	2011m1	14	15-
IDBI0Z89FF23822A4	2	F	Fri-30sep2011	Fri-14oct2011	2011m9	1	15-
IDBI0Z89FM04177B2	2	M	Mon-26dec2011	Mon-09jan2012	2011m12	6	15-
IDBI0Z89FF03838A4	2	F	Sat-10sep2011	Sat-24sep2011	2011m9	14	15-
IDBI0Z89FF24195A4	1	F	Fri-07jan2011	Fri-21jan2011	2011m1	14	15-
IDBI0Z89FF03849A4	1	F	Fri-14jan2011	Fri-28jan2011	2011m1	14	15-
IDBI0Z89FM04203A4	1	M	Thu-20oct2011	Thu-03nov2011	2011m10	12	15-
IDBI0Z89FF03849A4	2	F	Tue-11oct2011	Tue-25oct2011	2011m10	14	15-
IDBI0Z89FF03941B2	1	F	Fri-23dec2011	Fri-06jan2012	2011m12	9	15-
IDBI0Z89FF24195A4	2	F	Sat-24sep2011	Sat-08oct2011	2011m10	7	15-
IDBI0Z89FF23822A4	2	F	Fri-30sep2011	Fri-14oct2011	2011m10	13	15-
IDBI0Z89FF24205A4	1	F	Thu-20jan2011	Thu-03feb2011	2011m2	2	15-
IDBI0Z89FF04095A4	2	F	Fri-30sep2011	Fri-14oct2011	2011m10	13	15-
IDBI0Z89FM04120A4	1	M	Tue-30aug2011	Tue-13sep2011	2011m8	2	15-
IDBI0Z89FF03854A4	2	F	Mon-17oct2011	Mon-31oct2011	2011m10	14	15-
IDBI0Z89FF23822A4	1	F	Sat-08jan2011	Sat-22jan2011	2011m1	14	15-
IDBI0Z89FF24190A4	2	F	Sat-24sep2011	Sat-08oct2011	2011m10	7	15-
IDBI0Z89FF23932A4	1	F	Tue-04jan2011	Tue-18jan2011	2011m1	14	15-
IDBI0Z89FM04157A4	1	M	Wed-14sep2011	Wed-28sep2011	2011m9	14	15-
IDBI0Z89FM04120A4	1	M	Tue-30aug2011	Tue-13sep2011	2011m9	12	15-
IDBI0Z89FF23917A7	2	F	Wed-19oct2011	Wed-02nov2011	2011m11	1	15-
IDBI0Z89FF23655A7	2	F	Sun-02oct2011	Sun-16oct2011	2011m10	14	15-
IDBI0Z89FM05659A7	2	M	Mon-26sep2011	Mon-10oct2011	2011m9	5	15-
IDBI0Z89FF03973A4	1	F	Tue-11jan2011	Tue-25jan2011	2011m1	14	15-
IDBI0Z89FF24205A4	2	F	Tue-25oct2011	Tue-08nov2011	2011m11	7	15-
IDBI0Z89FF05029A7	2	F	Sun-02oct2011	Sun-16oct2011	2011m10	14	15-
IDBI0Z89FF04095A4	2	F	Fri-30sep2011	Fri-14oct2011	2011m9	1	15-
IDBI0Z89FF04958B3	2	F	Wed-28sep2011	Wed-12oct2011	2011m9	3	15-
IDBI0Z89FF05509A7	2	F	Sun-02oct2011	Sun-16oct2011	2011m10	14	15-
IDBI0Z89FF23891B3	1	F	Mon-31jan2011	Mon-14feb2011	2011m1	1	15-
IDBI0Z89FF23932A4	2	F	Wed-07sep2011	Wed-21sep2011	2011m9	14	15-
IDBI0Z89FF03925A4	1	F	Wed-14sep2011	Wed-28sep2011	2011m9	14	15-
IDBI0Z89FM04158A4	1	M	Tue-27sep2011	Tue-11oct2011	2011m10	10	15-
IDBI0Z89FF24205A4	2	F	Tue-25oct2011	Tue-08nov2011	2011m10	7	15-
IDBI0Z89FM04399A4	1	M	Wed-05jan2011	Wed-19jan2011	2011m1	14	15-
IDBI0Z89FF24195A4	2	F	Sat-24sep2011	Sat-08oct2011	2011m9	7	15-
IDBI0Z89FF04958B3	1	F	Sat-12feb2011	Sat-26feb2011	2011m2	14	15-
IDBI0Z89FF03990B2	1	F	Mon-26dec2011	Mon-09jan2012	2011m12	6	15-
IDBI0Z89FF24190A4	1	F	Tue-04jan2011	Tue-18jan2011	2011m1	14	15-
IDBI0Z89IF24895A4	2	F	Wed-19oct2011	Wed-02nov2011	2011m11	1	15-
IDBI0Z89IF03958A4	2	F	Wed-19oct2011	Wed-02nov2011	2011m10	13	15-
IDBI0Z89IF03958A4	2	F	Wed-19oct2011	Wed-02nov2011	2011m11	1	15-
IDBI0Z89IF24895A4	2	F	Wed-19oct2011	Wed-02nov2011	2011m10	13	15-
IDBI0Z89IF24895A4	1	F	Mon-17jan2011	Mon-31jan2011	2011m1	14	15-
IDBI0Z89JF03847A4	2	F	Fri-30sep2011	Fri-14oct2011	2011m9	1	15-
IDBI0Z89JF03847A4	1	F	Mon-10jan2011	Mon-24jan2011	2011m1	14	15-
IDBI0Z89JF03847A4	2	F	Fri-30sep2011	Fri-14oct2011	2011m10	13	15-
IDBI0Z90AF23854A7	2	F	Fri-21oct2011	Fri-04nov2011	2011m10	11	15-
IDBI0Z90AF23854A7	2	F	Fri-21oct2011	Fri-04nov2011	2011m11	3	15-
IDBI0Z90CF04092A4	1	F	Tue-11jan2011	Tue-25jan2011	2011m1	14	15-
IDBI0Z90CF23852A7	2	F	Mon-10oct2011	Mon-24oct2011	2011m10	14	15-
IDBI0Z90CF04092A4	2	F	Wed-14sep2011	Wed-28sep2011	2011m9	14	15-
IDBI0Z90DF24901A4	1	F	Thu-06jan2011	Thu-20jan2011	2011m1	14	15-
IDBI0Z90DF24901A4	2	F	Sat-10sep2011	Sat-24sep2011	2011m9	14	15-
IDBI0Z90FF23964B3	1	F	Tue-01feb2011	Tue-15feb2011	2011m2	14	15-
IDBI0Z90FF03924A4	1	F	Wed-14sep2011	Wed-28sep2011	2011m9	14	15-
IDBI0Z90FF03435B5	3	F	Wed-16nov2011	Wed-30nov2011	2011m11	14	15-
IDBI0Z90FM04162A4	1	M	Fri-30sep2011	Fri-14oct2011	2011m10	13	15-
IDBI0Z90FF24331B1	1	F	Mon-11apr2011	Mon-25apr2011	2011m4	14	15-
IDBI0Z90FF23961B3	1	F	Mon-31jan2011	Mon-14feb2011	2011m1	1	15-
IDBI0Z90FF23967B3	2	F	Wed-24aug2011	Wed-07sep2011	2011m8	8	15-
IDBI0Z90FF04767B3	1	F	Mon-19sep2011	Mon-03oct2011	2011m10	2	15-
IDBI0Z90FF03437B5	3	F	Sat-19nov2011	Sat-03dec2011	2011m12	2	15-
IDBI0Z90FM04162A4	1	M	Fri-30sep2011	Fri-14oct2011	2011m9	1	15-
IDBI0Z90FF04767B3	1	F	Mon-19sep2011	Mon-03oct2011	2011m9	12	15-
IDBI0Z90FF23861A7	2	F	Tue-25oct2011	Tue-08nov2011	2011m10	7	15-
IDBI0Z90FF23967B3	1	F	Thu-03feb2011	Thu-17feb2011	2011m2	14	15-
IDBI0Z90FF05491A7	2	F	Tue-27sep2011	Tue-11oct2011	2011m10	10	15-
IDBI0Z90FF23861A7	2	F	Tue-25oct2011	Tue-08nov2011	2011m11	7	15-
IDBI0Z90FF05507A7	2	F	Sun-02oct2011	Sun-16oct2011	2011m10	14	15-
IDBI0Z90FF04774B3	2	F	Thu-29sep2011	Thu-13oct2011	2011m10	12	15-
IDBI0Z90FF04145B2	2	F	Mon-26dec2011	Mon-09jan2012	2011m12	6	15-
IDBI0Z90FF03437B5	2	F	Mon-23may2011	Mon-06jun2011	2011m6	5	15-
IDBI0Z90FF24222A7	2	F	Tue-25oct2011	Tue-08nov2011	2011m10	7	15-
IDBI0Z90FF23967B3	2	F	Wed-24aug2011	Wed-07sep2011	2011m9	6	15-
IDBI0Z90FF03437B5	2	F	Mon-23may2011	Mon-06jun2011	2011m5	9	15-
IDBI0Z90FF03858A4	1	F	Thu-20jan2011	Thu-03feb2011	2011m1	12	15-
IDBI0Z90FF05053A7	2	F	Thu-03nov2011	Thu-17nov2011	2011m11	14	15-
IDBI0Z90FM03652B5	1	M	Wed-25may2011	Wed-08jun2011	2011m5	7	15-
IDBI0Z90FF23862A7	2	F	Thu-03nov2011	Thu-17nov2011	2011m11	14	15-
IDBI0Z90FF24006A4	1	F	Thu-06jan2011	Thu-20jan2011	2011m1	14	15-
IDBI0Z90FF03891A4	1	F	Sun-28aug2011	Sun-11sep2011	2011m9	10	15-
IDBI0Z90FF24222A7	2	F	Tue-25oct2011	Tue-08nov2011	2011m11	7	15-
IDBI0Z90FF04969B3	2	F	Sun-04sep2011	Sun-18sep2011	2011m9	14	15-
IDBI0Z90FM04141A4	1	M	Wed-05jan2011	Wed-19jan2011	2011m1	14	15-
IDBI0Z90FF23774A7	2	F	Sun-09oct2011	Sun-23oct2011	2011m10	14	15-
IDBI0Z90FF23856A7	2	F	Fri-07oct2011	Fri-21oct2011	2011m10	14	15-
IDBI0Z90FF23933A4	1	F	Tue-11jan2011	Tue-25jan2011	2011m1	14	15-
IDBI0Z90FF03856A4	2	F	Fri-21oct2011	Fri-04nov2011	2011m10	11	15-
IDBI0Z90FF24087A4	2	F	Wed-26oct2011	Wed-09nov2011	2011m10	6	15-
IDBI0Z90FF04099A4	2	F	Sat-08oct2011	Sat-22oct2011	2011m10	14	15-
IDBI0Z90FF23733A7	2	F	Tue-18oct2011	Tue-01nov2011	2011m10	14	15-
IDBI0Z90FF23934A4	1	F	Thu-06jan2011	Thu-20jan2011	2011m1	14	15-
IDBI0Z90FF05560A7	2	F	Sat-05nov2011	Sat-19nov2011	2011m11	14	15-
IDBI0Z90FF03437B5	3	F	Sat-19nov2011	Sat-03dec2011	2011m11	12	15-
IDBI0Z90FF05491A7	2	F	Tue-27sep2011	Tue-11oct2011	2011m9	4	15-
IDBI0Z90FF03836A4	2	F	Thu-08sep2011	Thu-22sep2011	2011m9	14	15-
IDBI0Z90FM04142A4	2	M	Wed-07sep2011	Wed-21sep2011	2011m9	14	15-
IDBI0Z90FF03418B5	3	F	Thu-03nov2011	Thu-17nov2011	2011m11	14	15-
IDBI0Z90FF04957B3	2	F	Mon-26sep2011	Mon-10oct2011	2011m9	5	15-
IDBI0Z90FF03432B5	2	F	Thu-26may2011	Thu-09jun2011	2011m5	6	15-
IDBI0Z90FF03852A4	1	F	Sat-15jan2011	Sat-29jan2011	2011m1	14	15-
IDBI0Z90FF05062A7	1	F	Sun-30oct2011	Sun-13nov2011	2011m11	12	15-
IDBI0Z90FF24087A4	1	F	Wed-05jan2011	Wed-19jan2011	2011m1	14	15-
IDBI0Z90FF05140A7	1	F	Fri-28oct2011	Fri-11nov2011	2011m11	10	15-
IDBI0Z90FF23860A7	2	F	Sun-09oct2011	Sun-23oct2011	2011m10	14	15-
IDBI0Z90FF23934A4	2	F	Sat-10sep2011	Sat-24sep2011	2011m9	14	15-
IDBI0Z90FF03912A4	1	F	Thu-08sep2011	Thu-22sep2011	2011m9	14	15-
IDBI0Z90FF04752B3	1	F	Mon-31jan2011	Mon-14feb2011	2011m2	13	15-
IDBI0Z90FF03860A4	1	F	Tue-11jan2011	Tue-25jan2011	2011m1	14	15-
IDBI0Z90FF24909A4	2	F	Tue-01nov2011	Tue-15nov2011	2011m11	14	15-
IDBI0Z90FF03435B5	2	F	Fri-20may2011	Fri-03jun2011	2011m6	2	15-
IDBI0Z90FF03858A4	2	F	Fri-21oct2011	Fri-04nov2011	2011m10	11	15-
IDBI0Z90FF05047A7	2	F	Tue-18oct2011	Tue-01nov2011	2011m11	0	15-
IDBI0Z90FF03856A4	1	F	Thu-20jan2011	Thu-03feb2011	2011m2	2	15-
IDBI0Z90FF03418B5	2	F	Mon-16may2011	Mon-30may2011	2011m5	14	15-
IDBI0Z90FF05317A7	2	F	Sun-09oct2011	Sun-23oct2011	2011m10	14	15-
IDBI0Z90FF03856A4	1	F	Thu-20jan2011	Thu-03feb2011	2011m1	12	15-
IDBI0Z90FF03860A4	2	F	Tue-01nov2011	Tue-15nov2011	2011m11	14	15-
IDBI0Z90FF03286B5	3	F	Wed-02nov2011	Wed-16nov2011	2011m11	14	15-
IDBI0Z90FF04969B3	1	F	Thu-03feb2011	Thu-17feb2011	2011m2	14	15-
IDBI0Z90FF23858A7	2	F	Fri-07oct2011	Fri-21oct2011	2011m10	14	15-
IDBI0Z90FF05062A7	1	F	Sun-30oct2011	Sun-13nov2011	2011m10	2	15-
IDBI0Z90FF03432B5	2	F	Thu-26may2011	Thu-09jun2011	2011m6	8	15-
IDBI0Z90FF05037A7	2	F	Tue-11oct2011	Tue-25oct2011	2011m10	14	15-
IDBI0Z90FF23733A7	2	F	Tue-18oct2011	Tue-01nov2011	2011m11	0	15-
IDBI0Z90FF03891A4	1	F	Sun-28aug2011	Sun-11sep2011	2011m8	4	15-
IDBI0Z90FF04752B3	2	F	Tue-19jul2011	Tue-02aug2011	2011m8	1	15-
IDBI0Z90FF24909A4	1	F	Fri-14jan2011	Fri-28jan2011	2011m1	14	15-
IDBI0Z90FF24227A7	2	F	Mon-10oct2011	Mon-24oct2011	2011m10	14	15-
IDBI0Z90FF04102A4	2	F	Mon-17oct2011	Mon-31oct2011	2011m10	14	15-
IDBI0Z90FF04957B3	1	F	Fri-11feb2011	Fri-25feb2011	2011m2	14	15-
IDBI0Z90FF23933A4	2	F	Wed-05oct2011	Wed-19oct2011	2011m10	14	15-
IDBI0Z90FF03435B5	2	F	Fri-20may2011	Fri-03jun2011	2011m5	12	15-
IDBI0Z90FF03858A4	2	F	Fri-21oct2011	Fri-04nov2011	2011m11	3	15-
IDBI0Z90FF04752B3	1	F	Mon-31jan2011	Mon-14feb2011	2011m1	1	15-
IDBI0Z90FF24006A4	2	F	Tue-27sep2011	Tue-11oct2011	2011m9	4	15-
IDBI0Z90FF04140B2	2	F	Thu-22dec2011	Thu-05jan2012	2011m12	10	15-
IDBI0Z90FF03836A4	1	F	Thu-06jan2011	Thu-20jan2011	2011m1	14	15-
IDBI0Z90FF03286B5	2	F	Thu-12may2011	Thu-26may2011	2011m5	14	15-
IDBI0Z90FF24087A4	2	F	Wed-26oct2011	Wed-09nov2011	2011m11	8	15-
IDBI0Z90FF23961B3	2	F	Mon-18jul2011	Mon-01aug2011	2011m8	0	15-
IDBI0Z90FF24006A4	2	F	Tue-27sep2011	Tue-11oct2011	2011m10	10	15-
IDBI0Z90FF04957B3	2	F	Mon-26sep2011	Mon-10oct2011	2011m10	9	15-
IDBI0Z90FF23961B3	2	F	Mon-18jul2011	Mon-01aug2011	2011m7	14	15-
IDBI0Z90FF23651A7	2	F	Sat-24sep2011	Sat-08oct2011	2011m10	7	15-
IDBI0Z90FF04094A4	1	F	Tue-04jan2011	Tue-18jan2011	2011m1	14	15-
IDBI0Z90FM04141A4	2	M	Wed-07sep2011	Wed-21sep2011	2011m9	14	15-
IDBI0Z90FF05054A7	2	F	Thu-03nov2011	Thu-17nov2011	2011m11	14	15-
IDBI0Z90FF05040A7	2	F	Sun-16oct2011	Sun-30oct2011	2011m10	14	15-
IDBI0Z90FF04102A4	1	F	Fri-14jan2011	Fri-28jan2011	2011m1	14	15-
IDBI0Z90FF24225A7	2	F	Thu-13oct2011	Thu-27oct2011	2011m10	14	15-
IDBI0Z90FF03852A4	2	F	Tue-11oct2011	Tue-25oct2011	2011m10	14	15-
IDBI0Z90FF03858A4	1	F	Thu-20jan2011	Thu-03feb2011	2011m2	2	15-
IDBI0Z90FF05498A7	2	F	Wed-02nov2011	Wed-16nov2011	2011m11	14	15-
IDBI0Z90FF05055A7	2	F	Thu-03nov2011	Thu-17nov2011	2011m11	14	15-
IDBI0Z90FF05140A7	1	F	Fri-28oct2011	Fri-11nov2011	2011m10	4	15-
IDBI0Z90FF04752B3	2	F	Tue-19jul2011	Tue-02aug2011	2011m7	13	15-
IDBI0Z90FM03652B5	1	M	Wed-25may2011	Wed-08jun2011	2011m6	7	15-
IDBI0Z90FF05524A7	2	F	Fri-28oct2011	Fri-11nov2011	2011m10	4	15-
IDBI0Z90FF04774B3	2	F	Thu-29sep2011	Thu-13oct2011	2011m9	2	15-
IDBI0Z90FF05524A7	2	F	Fri-28oct2011	Fri-11nov2011	2011m11	10	15-
IDBI0Z90FF23651A7	2	F	Sat-24sep2011	Sat-08oct2011	2011m9	7	15-
IDBI0Z90FF23924A7	2	F	Tue-04oct2011	Tue-18oct2011	2011m10	14	15-
IDBI0Z90FF05047A7	2	F	Tue-18oct2011	Tue-01nov2011	2011m10	14	15-
IDBI0Z90FF23961B3	1	F	Mon-31jan2011	Mon-14feb2011	2011m2	13	15-
IDBI0Z90FF23964B3	2	F	Sun-04sep2011	Sun-18sep2011	2011m9	14	15-
IDBI0Z90FF05492A7	2	F	Tue-04oct2011	Tue-18oct2011	2011m10	14	15-
IDBI0Z90FM04142A4	1	M	Wed-05jan2011	Wed-19jan2011	2011m1	14	15-
IDBI0Z90FF03856A4	2	F	Fri-21oct2011	Fri-04nov2011	2011m11	3	15-
IDBI0Z90FF04099A4	1	F	Thu-13jan2011	Thu-27jan2011	2011m1	14	15-
IDBI0Z90GF03947B2	2	F	Mon-26dec2011	Mon-09jan2012	2011m12	6	15-
IDBI0Z90HF23853A7	2	F	Thu-13oct2011	Thu-27oct2011	2011m10	14	15-
IDBI0Z90HF05644A7	2	F	Sun-02oct2011	Sun-16oct2011	2011m10	14	15-
IDBI0Z90IF24321B2	2	F	Tue-20dec2011	Tue-03jan2012	2011m12	12	15-
IDBI0Z90JF03240B5	2	F	Tue-17may2011	Tue-31may2011	2011m5	14	15-
IDBI0Z90JF03240B5	3	F	Tue-08nov2011	Tue-22nov2011	2011m11	14	15-
IDBI0Z90LF24408B2	2	F	Mon-26dec2011	Mon-09jan2012	2011m12	6	15-
IDBI0Z91AF25022B3	2	F	Sun-04sep2011	Sun-18sep2011	2011m9	14	15-
IDBI0Z91AF25022B3	1	F	Mon-07feb2011	Mon-21feb2011	2011m2	14	15-
IDBI0Z91CF24075B5	2	F	Wed-11may2011	Wed-25may2011	2011m5	14	15-
IDBI0Z91CF24075B5	3	F	Wed-26oct2011	Wed-09nov2011	2011m11	8	15-
IDBI0Z91CF24075B5	3	F	Wed-26oct2011	Wed-09nov2011	2011m10	6	15-
IDBI0Z91DF05043A7	2	F	Tue-18oct2011	Tue-01nov2011	2011m10	14	15-
IDBI0Z91DF05043A7	2	F	Tue-18oct2011	Tue-01nov2011	2011m11	0	15-
IDBI0Z91EF25011B3	1	F	Wed-09feb2011	Wed-23feb2011	2011m2	14	15-
IDBI0Z91EF04139B2	2	F	Tue-20dec2011	Tue-03jan2012	2011m12	12	15-
IDBI0Z91EF25011B3	2	F	Fri-12aug2011	Fri-26aug2011	2011m8	14	15-
IDBI0Z91FF04201A4	1	F	Fri-07jan2011	Fri-21jan2011	2011m1	14	15-
IDBI0Z91FF04098A4	2	F	Sat-01oct2011	Sat-15oct2011	2011m10	14	15-
IDBI0Z91FM04186A4	1	M	Sat-15jan2011	Sat-29jan2011	2011m1	14	15-
IDBI0Z91FF24905A4	1	F	Tue-11jan2011	Tue-25jan2011	2011m1	14	15-
IDBI0Z91FF03840A4	1	F	Thu-13jan2011	Thu-27jan2011	2011m1	14	15-
IDBI0Z91FF24002B3	1	F	Tue-08feb2011	Tue-22feb2011	2011m2	14	15-
IDBI0Z91FF03843A4	2	F	Sat-24sep2011	Sat-08oct2011	2011m10	7	15-
IDBI0Z91FM04177A4	1	M	Wed-05oct2011	Wed-19oct2011	2011m10	14	15-
IDBI0Z91FF25023B3	2	F	Thu-25aug2011	Thu-08sep2011	2011m8	7	15-
IDBI0Z91FF24905A4	2	F	Tue-01nov2011	Tue-15nov2011	2011m11	14	15-
IDBI0Z91FF24191A4	2	F	Sun-16oct2011	Sun-30oct2011	2011m10	14	15-
IDBI0Z91FF23805A4	2	F	Tue-30aug2011	Tue-13sep2011	2011m9	12	15-
IDBI0Z91FF25014B3	2	F	Fri-12aug2011	Fri-26aug2011	2011m8	14	15-
IDBI0Z91FF25013B3	1	F	Wed-09feb2011	Wed-23feb2011	2011m2	14	15-
IDBI0Z91FF24910A4	2	F	Tue-11oct2011	Tue-25oct2011	2011m10	14	15-
IDBI0Z91FF23644A7	2	F	Fri-28oct2011	Fri-11nov2011	2011m10	4	15-
IDBI0Z91FF25023B3	1	F	Tue-08feb2011	Tue-22feb2011	2011m2	14	15-
IDBI0Z91FF03848A4	2	F	Wed-05oct2011	Wed-19oct2011	2011m10	14	15-
IDBI0Z91FF04198A4	2	F	Wed-07sep2011	Wed-21sep2011	2011m9	14	15-
IDBI0Z91FF24085A4	1	F	Mon-17jan2011	Mon-31jan2011	2011m1	14	15-
IDBI0Z91FF05502A7	2	F	Thu-03nov2011	Thu-17nov2011	2011m11	14	15-
IDBI0Z91FF03840A4	2	F	Sat-17sep2011	Sat-01oct2011	2011m10	0	15-
IDBI0Z91FF24005A4	1	F	Sat-08jan2011	Sat-22jan2011	2011m1	14	15-
IDBI0Z91FF04204A4	1	F	Mon-17jan2011	Mon-31jan2011	2011m1	14	15-
IDBI0Z91FF23817A4	1	F	Fri-14jan2011	Fri-28jan2011	2011m1	14	15-
IDBI0Z91FF04098A4	1	F	Tue-11jan2011	Tue-25jan2011	2011m1	14	15-
IDBI0Z91FF23960B3	1	F	Fri-11feb2011	Fri-25feb2011	2011m2	14	15-
IDBI0Z91FF24112B5	3	F	Wed-09nov2011	Wed-23nov2011	2011m11	14	15-
IDBI0Z91FF23805A4	2	F	Tue-30aug2011	Tue-13sep2011	2011m8	2	15-
IDBI0Z91FF24085A4	2	F	Sun-16oct2011	Sun-30oct2011	2011m10	14	15-
IDBI0Z91FF25014B3	1	F	Thu-10feb2011	Thu-24feb2011	2011m2	14	15-
IDBI0Z91FF04953B3	2	F	Sun-31jul2011	Sun-14aug2011	2011m8	13	15-
IDBI0Z91FF23826A4	2	F	Fri-16sep2011	Fri-30sep2011	2011m9	14	15-
IDBI0Z91FF24112B5	2	F	Thu-19may2011	Thu-02jun2011	2011m5	13	15-
IDBI0Z91FM04467B1	1	M	Wed-13apr2011	Wed-27apr2011	2011m4	14	15-
IDBI0Z91FF04104A4	1	F	Tue-18jan2011	Tue-01feb2011	2011m1	14	15-
IDBI0Z91FF05528A7	2	F	Mon-26sep2011	Mon-10oct2011	2011m9	5	15-
IDBI0Z91FF24112B5	2	F	Thu-19may2011	Thu-02jun2011	2011m6	1	15-
IDBI0Z91FF04100A4	1	F	Sat-15jan2011	Sat-29jan2011	2011m1	14	15-
IDBI0Z91FF23805A4	1	F	Mon-03jan2011	Mon-17jan2011	2011m1	14	15-
IDBI0Z91FF24002B3	2	F	Wed-24aug2011	Wed-07sep2011	2011m9	6	15-
IDBI0Z91FF23824A4	1	F	Mon-10jan2011	Mon-24jan2011	2011m1	14	15-
IDBI0Z91FF04201A4	2	F	Fri-30sep2011	Fri-14oct2011	2011m9	1	15-
IDBI0Z91FF24000A4	1	F	Fri-14jan2011	Fri-28jan2011	2011m1	14	15-
IDBI0Z91FF23734A7	2	F	Tue-18oct2011	Tue-01nov2011	2011m10	14	15-
IDBI0Z91FF24002B3	2	F	Wed-24aug2011	Wed-07sep2011	2011m8	8	15-
IDBI0Z91FF03846A4	1	F	Sat-08jan2011	Sat-22jan2011	2011m1	14	15-
IDBI0Z91FF24000A4	2	F	Mon-17oct2011	Mon-31oct2011	2011m10	14	15-
IDBI0Z91FF03840A4	2	F	Sat-17sep2011	Sat-01oct2011	2011m9	14	15-
IDBI0Z91FF24907A4	1	F	Tue-11jan2011	Tue-25jan2011	2011m1	14	15-
IDBI0Z91FF24898A4	1	F	Mon-03jan2011	Mon-17jan2011	2011m1	14	15-
IDBI0Z91FF04104A4	2	F	Thu-20oct2011	Thu-03nov2011	2011m11	2	15-
IDBI0Z91FF04198A4	1	F	Wed-05jan2011	Wed-19jan2011	2011m1	14	15-
IDBI0Z91FF03848A4	1	F	Thu-13jan2011	Thu-27jan2011	2011m1	14	15-
IDBI0Z91FF04201A4	2	F	Fri-30sep2011	Fri-14oct2011	2011m10	13	15-
IDBI0Z91FF04204A4	2	F	Sun-16oct2011	Sun-30oct2011	2011m10	14	15-
IDBI0Z91FF24899A4	2	F	Thu-08sep2011	Thu-22sep2011	2011m9	14	15-
IDBI0Z91FF24906A4	2	F	Tue-01nov2011	Tue-15nov2011	2011m11	14	15-
IDBI0Z91FF24907A4	2	F	Tue-01nov2011	Tue-15nov2011	2011m11	14	15-
IDBI0Z91FF24910A4	1	F	Fri-14jan2011	Fri-28jan2011	2011m1	14	15-
IDBI0Z91FF23817A4	2	F	Tue-11oct2011	Tue-25oct2011	2011m10	14	15-
IDBI0Z91FM04398A4	1	M	Mon-03jan2011	Mon-17jan2011	2011m1	14	15-
IDBI0Z91FF23820A4	1	F	Sat-15jan2011	Sat-29jan2011	2011m1	14	15-
IDBI0Z91FF23824A4	2	F	Sat-01oct2011	Sat-15oct2011	2011m10	14	15-
IDBI0Z91FF24906A4	1	F	Tue-11jan2011	Tue-25jan2011	2011m1	14	15-
IDBI0Z91FF23935A4	1	F	Thu-06jan2011	Thu-20jan2011	2011m1	14	15-
IDBI0Z91FF24899A4	1	F	Wed-05jan2011	Wed-19jan2011	2011m1	14	15-
IDBI0Z91FF03843A4	1	F	Thu-06jan2011	Thu-20jan2011	2011m1	14	15-
IDBI0Z91FF05505A7	2	F	Sun-02oct2011	Sun-16oct2011	2011m10	14	15-
IDBI0Z91FF03846A4	2	F	Fri-30sep2011	Fri-14oct2011	2011m10	13	15-
IDBI0Z91FF04104A4	1	F	Tue-18jan2011	Tue-01feb2011	2011m2	0	15-
IDBI0Z91FM05191B3	2	M	Sun-25sep2011	Sun-09oct2011	2011m10	8	15-
IDBI0Z91FF24005A4	2	F	Tue-13sep2011	Tue-27sep2011	2011m9	14	15-
IDBI0Z91FF24224B3	1	F	Thu-03feb2011	Thu-17feb2011	2011m2	14	15-
IDBI0Z91FF04097A4	1	F	Sat-01oct2011	Sat-15oct2011	2011m10	14	15-
IDBI0Z91FF23734A7	2	F	Tue-18oct2011	Tue-01nov2011	2011m11	0	15-
IDBI0Z91FF04103A4	2	F	Wed-19oct2011	Wed-02nov2011	2011m10	13	15-
IDBI0Z91FF04100A4	2	F	Tue-11oct2011	Tue-25oct2011	2011m10	14	15-
IDBI0Z91FF23650A7	2	F	Sun-09oct2011	Sun-23oct2011	2011m10	14	15-
IDBI0Z91FF04953B3	2	F	Sun-31jul2011	Sun-14aug2011	2011m7	1	15-
IDBI0Z91FF23820A4	2	F	Tue-11oct2011	Tue-25oct2011	2011m10	14	15-
IDBI0Z91FF25023B3	2	F	Thu-25aug2011	Thu-08sep2011	2011m9	7	15-
IDBI0Z91FF25013B3	2	F	Fri-12aug2011	Fri-26aug2011	2011m8	14	15-
IDBI0Z91FF23960B3	2	F	Thu-18aug2011	Thu-01sep2011	2011m9	0	15-
IDBI0Z91FF04953B3	1	F	Mon-31jan2011	Mon-14feb2011	2011m2	13	15-
IDBI0Z91FF23826A4	1	F	Tue-11jan2011	Tue-25jan2011	2011m1	14	15-
IDBI0Z91FF03843A4	2	F	Sat-24sep2011	Sat-08oct2011	2011m9	7	15-
IDBI0Z91FF23806A4	1	F	Sat-08jan2011	Sat-22jan2011	2011m1	14	15-
IDBI0Z91FF04103A4	2	F	Wed-19oct2011	Wed-02nov2011	2011m11	1	15-
IDBI0Z91FM05191B3	1	M	Tue-08feb2011	Tue-22feb2011	2011m2	14	15-
IDBI0Z91FF23806A4	2	F	Sat-24sep2011	Sat-08oct2011	2011m9	7	15-
IDBI0Z91FM04398A4	2	M	Sun-04sep2011	Sun-18sep2011	2011m9	14	15-
IDBI0Z91FM05191B3	2	M	Sun-25sep2011	Sun-09oct2011	2011m9	6	15-
IDBI0Z91FF24191A4	1	F	Mon-17jan2011	Mon-31jan2011	2011m1	14	15-
IDBI0Z91FF23965B3	1	F	Thu-10feb2011	Thu-24feb2011	2011m2	14	15-
IDBI0Z91FF05060A7	1	F	Fri-28oct2011	Fri-11nov2011	2011m11	10	15-
IDBI0Z91FF23965B3	2	F	Sun-14aug2011	Sun-28aug2011	2011m8	14	15-
IDBI0Z91FF23960B3	2	F	Thu-18aug2011	Thu-01sep2011	2011m8	14	15-
IDBI0Z91FF23653A7	2	F	Tue-18oct2011	Tue-01nov2011	2011m11	0	15-
IDBI0Z91FF23644A7	2	F	Fri-28oct2011	Fri-11nov2011	2011m11	10	15-
IDBI0Z91FF04103A4	1	F	Mon-17jan2011	Mon-31jan2011	2011m1	14	15-
IDBI0Z91FF23935A4	2	F	Sat-10sep2011	Sat-24sep2011	2011m9	14	15-
IDBI0Z91FF05528A7	2	F	Mon-26sep2011	Mon-10oct2011	2011m10	9	15-
IDBI0Z91FM04186A4	2	M	Tue-11oct2011	Tue-25oct2011	2011m10	14	15-
IDBI0Z91FF23653A7	2	F	Tue-18oct2011	Tue-01nov2011	2011m10	14	15-
IDBI0Z91FF03860A4	1	F	Tue-11jan2011	Tue-25jan2011	2011m1	14	15-
IDBI0Z91FF03846A4	2	F	Fri-30sep2011	Fri-14oct2011	2011m9	1	15-
IDBI0Z91FF23656A7	2	F	Sun-02oct2011	Sun-16oct2011	2011m10	14	15-
IDBI0Z91FF05497A7	2	F	Wed-02nov2011	Wed-16nov2011	2011m11	14	15-
IDBI0Z91FF05060A7	1	F	Fri-28oct2011	Fri-11nov2011	2011m10	4	15-
IDBI0Z91FF05510A7	2	F	Sun-02oct2011	Sun-16oct2011	2011m10	14	15-
IDBI0Z91FF04104A4	2	F	Thu-20oct2011	Thu-03nov2011	2011m10	12	15-
IDBI0Z91FF04953B3	1	F	Mon-31jan2011	Mon-14feb2011	2011m1	1	15-
IDBI0Z91FF24898A4	2	F	Mon-05sep2011	Mon-19sep2011	2011m9	14	15-
IDBI0Z91FF23806A4	2	F	Sat-24sep2011	Sat-08oct2011	2011m10	7	15-
IDBI0Z91FF03860A4	2	F	Sat-01oct2011	Sat-15oct2011	2011m10	14	15-
IDBI0Z91HF25025B3	1	F	Wed-09feb2011	Wed-23feb2011	2011m2	14	15-
IDBI0Z91HF25025B3	2	F	Sat-27aug2011	Sat-10sep2011	2011m9	9	15-
IDBI0Z91HF24054B3	1	F	Mon-07feb2011	Mon-21feb2011	2011m2	14	15-
IDBI0Z91HF24054B3	2	F	Mon-19sep2011	Mon-03oct2011	2011m10	2	15-
IDBI0Z91HF24054B3	2	F	Mon-19sep2011	Mon-03oct2011	2011m9	12	15-
IDBI0Z91HF25025B3	2	F	Sat-27aug2011	Sat-10sep2011	2011m8	5	15-
IDBI0Z91JF24902A4	1	F	Mon-10jan2011	Mon-24jan2011	2011m1	14	15-
IDBI0Z91JF24015A4	1	F	Tue-18jan2011	Tue-01feb2011	2011m2	0	15-
IDBI0Z91JF24902A4	2	F	Fri-30sep2011	Fri-14oct2011	2011m9	1	15-
IDBI0Z91JF24902A4	2	F	Fri-30sep2011	Fri-14oct2011	2011m10	13	15-
IDBI0Z91JF24015A4	1	F	Tue-18jan2011	Tue-01feb2011	2011m1	14	15-
IDBI0Z91JF24015A4	2	F	Thu-06oct2011	Thu-20oct2011	2011m10	14	15-
IDBI0Z91LF24228B3	1	F	Thu-29sep2011	Thu-13oct2011	2011m9	2	15-
IDBI0Z91LF24228B3	1	F	Thu-29sep2011	Thu-13oct2011	2011m10	12	15-
IDBI0Z91LF04141B2	2	F	Mon-26dec2011	Mon-09jan2012	2011m12	6	15-
IDBI0Z92AF23959B3	2	F	Mon-26sep2011	Mon-10oct2011	2011m9	5	15-
IDBI0Z92AF23959B3	1	F	Thu-10feb2011	Thu-24feb2011	2011m2	14	15-
IDBI0Z92AF23959B3	2	F	Mon-26sep2011	Mon-10oct2011	2011m10	9	15-
IDBI0Z92BM04198A4	2	M	Wed-19oct2011	Wed-02nov2011	2011m10	13	15-
IDBI0Z92BF05042A7	2	F	Wed-19oct2011	Wed-02nov2011	2011m11	1	15-
IDBI0Z92BF05042A7	2	F	Wed-19oct2011	Wed-02nov2011	2011m10	13	15-
IDBI0Z92BM04198A4	2	M	Wed-19oct2011	Wed-02nov2011	2011m11	1	15-
IDBI0Z92BF03950B2	2	F	Mon-26dec2011	Mon-09jan2012	2011m12	6	15-
IDBI0Z92CF25024B3	2	F	Thu-25aug2011	Thu-08sep2011	2011m8	7	15-
IDBI0Z92CF24001B3	1	F	Mon-31jan2011	Mon-14feb2011	2011m1	1	15-
IDBI0Z92CF24001B3	2	F	Sun-31jul2011	Sun-14aug2011	2011m8	13	15-
IDBI0Z92CF24001B3	1	F	Mon-31jan2011	Mon-14feb2011	2011m2	13	15-
IDBI0Z92CF23888B2	1	F	Thu-22dec2011	Thu-05jan2012	2011m12	10	15-
IDBI0Z92CF24001B3	2	F	Sun-31jul2011	Sun-14aug2011	2011m7	1	15-
IDBI0Z92CF25024B3	1	F	Tue-08feb2011	Tue-22feb2011	2011m2	14	15-
IDBI0Z92CF25024B3	2	F	Thu-25aug2011	Thu-08sep2011	2011m9	7	15-
IDBI0Z92EF04143B2	2	F	Mon-26dec2011	Mon-09jan2012	2011m12	6	15-
IDBI0Z92EF03943B2	1	F	Tue-20dec2011	Tue-03jan2012	2011m12	12	15-
IDBI0Z92FF24003B3	2	F	Wed-24aug2011	Wed-07sep2011	2011m9	6	15-
IDBI0Z92FF03284B5	2	F	Wed-18may2011	Wed-01jun2011	2011m5	14	15-
IDBI0Z92FF24214B3	1	F	Fri-16sep2011	Fri-30sep2011	2011m9	14	15-
IDBI0Z92FF23825A4	2	F	Thu-20oct2011	Thu-03nov2011	2011m11	2	15-
IDBI0Z92FM04143A4	2	M	Wed-07sep2011	Wed-21sep2011	2011m9	14	15-
IDBI0Z92FF03241B5	2	F	Wed-18may2011	Wed-01jun2011	2011m6	0	15-
IDBI0Z92FF24896A4	2	F	Thu-20oct2011	Thu-03nov2011	2011m11	2	15-
IDBI0Z92FF03433B5	3	F	Mon-14nov2011	Mon-28nov2011	2011m11	14	15-
IDBI0Z92FF23962B3	2	F	Wed-24aug2011	Wed-07sep2011	2011m8	8	15-
IDBI0Z92FF04971B3	1	F	Wed-09feb2011	Wed-23feb2011	2011m2	14	15-
IDBI0Z92FF24086A4	1	F	Mon-17jan2011	Mon-31jan2011	2011m1	14	15-
IDBI0Z92FF03833A4	2	F	Wed-07sep2011	Wed-21sep2011	2011m9	14	15-
IDBI0Z92FF23825A4	1	F	Tue-18jan2011	Tue-01feb2011	2011m1	14	15-
IDBI0Z92FF03839A4	1	F	Fri-07jan2011	Fri-21jan2011	2011m1	14	15-
IDBI0Z92FF24189A4	2	F	Wed-26oct2011	Wed-09nov2011	2011m11	8	15-
IDBI0Z92FF24004B3	2	F	Wed-24aug2011	Wed-07sep2011	2011m9	6	15-
IDBI0Z92FF03842A4	2	F	Sat-24sep2011	Sat-08oct2011	2011m9	7	15-
IDBI0Z92FF03857A4	2	F	Fri-21oct2011	Fri-04nov2011	2011m11	3	15-
IDBI0Z92FF24088A4	2	F	Tue-30aug2011	Tue-13sep2011	2011m9	12	15-
IDBI0Z92FF24003B3	1	F	Tue-08feb2011	Tue-22feb2011	2011m2	14	15-
IDBI0Z92FF24896A4	1	F	Tue-18jan2011	Tue-01feb2011	2011m2	0	15-
IDBI0Z92FF24193A4	2	F	Sat-24sep2011	Sat-08oct2011	2011m10	7	15-
IDBI0Z92FF23647A7	2	F	Sun-30oct2011	Sun-13nov2011	2011m11	12	15-
[truncated: 148,669 more rows]
