# Supplementary material for: Estimation of community-level influenza-associated illness in a low resource rural setting in India
Source: PLoS One. 2018 Apr 26;13(4):e0196495. doi: 10.1371/journal.pone.0196495 (PMC5919664; doi:10.1371/journal.pone.0196495)
Supplement: S3 File — (CSV) [file pone.0196495.s003.csv]

study_id	illnessnumber	date_of_survey	fever	cough	sex	age_grp_years	whoili	year_month
IDBIBZ90FK2311211	1	22-Nov-11	0	0	F	15-	0	2011m11
IDBIY00AMK074001A	1	30-Mar-11	1	0	M	5-	0	2011m3
IDBIY00BFK081011A	1	25-Oct-11	0	0	F	5-	0	2011m10
IDBIY00BMK159361A	1	5-Jul-11	1	0	M	5-	0	2011m7
IDBIY00DFK084361A	1	20-Oct-11	1	0	F	5-	0	2011m10
IDBIY00DMK002691A	1	1-Sep-11	1	0	M	5-	0	2011m9
IDBIY00DMK201711A	1	31-Oct-11	0	1	M	5-	0	2011m10
IDBIY00EFK015421A	1	22-Sep-11	1	0	F	5-	0	2011m9
IDBIY00EFK024241A	1	22-Jan-11	0	1	F	5-	0	2011m1
IDBIY00EFK027281A	1	24-Jan-11	0	0	F	5-	0	2011m1
IDBIY00EFK043841A	1	26-May-11	0	0	F	5-	0	2011m5
IDBIY00EFK081561A	1	20-Oct-11	0	1	F	5-	0	2011m10
IDBIY00EFK117461A	1	7-Aug-11	1	0	F	5-	0	2011m8
IDBIY00EFK170201A	1	21-Oct-11	0	1	F	5-	0	2011m10
IDBIY00FFK009111A	1	8-Sep-11	0	1	F	5-	0	2011m9
IDBIY00FFK009291A	1	2-Feb-11	0	1	F	5-	0	2011m2
IDBIY00FFK073731A	1	17-Sep-11	1	0	F	5-	0	2011m9
IDBIY00FFK207651A	2	26-May-11	0	0	F	5-	0	2011m5
IDBIY00FMK010201A	1	17-Jan-11	0	1	M	5-	0	2011m1
IDBIY00FMK026931A	1	28-Jan-11	1	0	M	5-	0	2011m1
IDBIY00FMK057371A	1	1-Jun-11	0	0	M	5-	0	2011m6
IDBIY00FMK156311A	1	1-Jul-11	0	1	M	5-	0	2011m7
IDBIY00FMK238761A	1	8-Jun-11	0	0	M	5-	0	2011m6
IDBIY00GFK055431A	1	10-Jun-11	1	0	F	5-	0	2011m6
IDBIY00GMK056401A	1	2-Jun-11	0	0	M	5-	0	2011m6
IDBIY00GMK088721A	1	15-Oct-11	0	0	M	5-	0	2011m10
IDBIY00HFK000671A	1	11-Aug-11	0	1	F	5-	0	2011m8
IDBIY00HFK076511A	1	3-Oct-11	1	0	F	5-	0	2011m10
IDBIY00HFK110881A	1	30-Aug-11	1	0	F	5-	0	2011m8
IDBIY00HFK115941A	1	10-Sep-11	1	0	F	5-	0	2011m9
IDBIY00HFK162281A	1	9-Nov-11	0	1	F	5-	0	2011m11
IDBIY00HMK042741A	1	1-Feb-11	0	1	M	5-	0	2011m2
IDBIY00HMK134291A	1	9-Aug-11	1	0	M	5-	0	2011m8
IDBIY00HMK187611A	1	7-Oct-11	1	0	M	5-	0	2011m10
IDBIY00IFK041601A	1	25-May-11	0	0	F	5-	0	2011m5
IDBIY00IMK160811A	1	6-Jul-11	0	0	M	5-	0	2011m7
IDBIY00IMK227321A	1	17-Nov-11	0	0	M	5-	0	2011m11
IDBIY00JFK002461A	1	11-Aug-11	1	0	F	5-	0	2011m8
IDBIY00JMK070931A	1	25-Oct-11	0	1	M	5-	0	2011m10
IDBIY00KFK125021A	1	22-Sep-11	1	0	F	5-	0	2011m9
IDBIY01AFK053371A	1	9-Jun-11	0	0	F	5-	0	2011m6
IDBIY01AFK130291A	1	13-Oct-11	1	1	F	5-	1	2011m10
IDBIY01AMK001531A	1	6-Aug-11	1	0	M	5-	0	2011m8
IDBIY01BFK080881A	1	2-Apr-11	0	0	F	5-	0	2011m4
IDBIY01BMK016271A	1	28-Aug-11	0	1	M	5-	0	2011m8
IDBIY01BMK043241A	1	9-Nov-11	0	1	M	5-	0	2011m11
IDBIY01CFK007161A	1	13-Jan-11	0	1	F	5-	0	2011m1
IDBIY01CFK138861A	1	5-Jul-11	0	1	F	5-	0	2011m7
IDBIY01EFK058511A	1	8-Aug-11	0	0	F	5-	0	2011m8
IDBIY01FFK035681A	1	1-Feb-11	0	1	F	5-	0	2011m2
IDBIY01FMK038291A	1	18-Jan-11	0	1	M	5-	0	2011m1
IDBIY01FMK040591A	1	31-Jan-11	1	0	M	5-	0	2011m1
IDBIY01FMK238371A	1	5-Sep-11	1	0	M	5-	0	2011m9
IDBIY01GMK074221A	1	4-Apr-11	1	0	M	5-	0	2011m4
IDBIY01GMK142651A	2	26-Sep-11	0	1	M	5-	0	2011m9
IDBIY01HFK049961A	1	2-Jun-11	1	0	F	5-	0	2011m6
IDBIY01HFK136651A	1	2-Jul-11	0	1	F	5-	0	2011m7
IDBIY01HFK203011A	1	28-Apr-11	1	0	M	5-	0	2011m4
IDBIY01HMK047501A	1	15-Oct-11	1	0	M	5-	0	2011m10
IDBIY01HMK100081A	1	18-Mar-11	1	0	M	5-	0	2011m3
IDBIY01HMK193971A	1	21-Oct-11	0	1	M	5-	0	2011m10
IDBIY01HMK194001A	1	21-Oct-11	1	0	M	5-	0	2011m10
IDBIY01IFK014911A	1	21-Sep-11	1	0	F	5-	0	2011m9
IDBIY01IFK018551A	1	11-Nov-11	0	1	F	5-	0	2011m11
IDBIY01IFK205481A	1	6-Aug-11	0	0	F	5-	0	2011m8
IDBIY01IMK017541A	1	22-Sep-11	0	0	M	5-	0	2011m9
IDBIY01IMK194261A	1	23-Oct-11	0	1	M	5-	0	2011m10
IDBIY01JMK109531A	1	12-May-11	1	0	M	5-	0	2011m5
IDBIY01KFK016151A	1	24-Jan-11	0	1	F	5-	0	2011m1
IDBIY01KMK022001A	1	21-Jan-11	0	0	M	5-	0	2011m1
IDBIY01KMK027231A	1	29-Jan-11	0	1	M	5-	0	2011m1
IDBIY01KMK044461A	1	20-Jan-11	1	0	M	5-	0	2011m1
IDBIY01LFK019581A	1	8-Oct-11	1	0	F	5-	0	2011m10
IDBIY01LFK143191A	1	15-Jul-11	0	0	F	5-	0	2011m7
IDBIY01LFK168691A	1	21-Oct-11	0	1	F	5-	0	2011m10
IDBIY01LMK198711A	1	31-Oct-11	1	1	M	5-	1	2011m10
IDBIY02AFK015311A	1	19-Jan-11	0	1	F	5-	0	2011m1
IDBIY02AFK072881A	1	25-Sep-11	1	0	F	5-	0	2011m9
IDBIY02AMK064021A	1	4-Jun-11	0	1	M	5-	0	2011m6
IDBIY02AMK227351A	1	17-Nov-11	0	1	M	5-	0	2011m11
IDBIY02DMK159831A	1	4-Jul-11	0	0	M	5-	0	2011m7
IDBIY02EMK028411A	1	24-Jan-11	1	0	M	5-	0	2011m1
IDBIY02EMK053301A	1	7-Jun-11	1	0	M	5-	0	2011m6
IDBIY02EMK099231A	1	17-Mar-11	0	1	M	5-	0	2011m3
IDBIY02EMK125861A	1	9-Aug-11	1	0	M	5-	0	2011m8
IDBIY02FFK008541A	1	1-Sep-11	0	1	F	5-	0	2011m9
IDBIY02FFK021461A	1	11-Oct-11	0	1	F	5-	0	2011m10
IDBIY02FMK038751A	1	30-Sep-11	1	0	M	5-	0	2011m9
IDBIY02FMK049541A	1	27-May-11	0	1	M	5-	0	2011m5
IDBIY02FMK053881A	1	2-Jun-11	1	0	M	5-	0	2011m6
IDBIY02FMK235591A	1	12-Jul-11	1	0	M	5-	0	2011m7
IDBIY02GFK057301A	1	7-Jun-11	0	0	F	5-	0	2011m6
IDBIY02GFK085101A	1	28-Mar-11	0	1	F	5-	0	2011m3
IDBIY02GFK182271A	1	29-Oct-11	1	0	F	5-	0	2011m10
IDBIY02GMK010241A	1	1-Feb-11	0	1	M	5-	0	2011m2
IDBIY02GMK103361A	1	3-May-11	1	1	M	5-	1	2011m5
IDBIY02GMK190751A	1	11-Oct-11	1	0	M	5-	0	2011m10
IDBIY02HFK047611A	1	21-Nov-11	1	0	F	5-	0	2011m11
IDBIY02HMK043141A	1	18-Jan-11	0	0	M	5-	0	2011m1
IDBIY02HMK053721A	1	7-Jun-11	1	0	M	5-	0	2011m6
IDBIY02HMK068921A	1	12-Aug-11	0	0	M	5-	0	2011m8
IDBIY02HMK227371A	2	17-Nov-11	0	0	M	5-	0	2011m11
IDBIY02IFK075631A	1	25-Oct-11	1	1	F	5-	1	2011m10
IDBIY02IMK007491A	1	8-Sep-11	1	0	M	5-	0	2011m9
IDBIY02IMK208801A	1	4-Nov-11	1	1	M	5-	1	2011m11
IDBIY02IMK227731A	1	16-Nov-11	1	0	M	5-	0	2011m11
IDBIY02JMK163231A	1	11-Jul-11	0	0	M	5-	0	2011m7
IDBIY02JMK164421A	1	13-Jul-11	0	0	M	5-	0	2011m7
IDBIY02KFK067441A	1	1-Apr-11	0	1	F	5-	0	2011m4
IDBIY02KFK176391A	1	16-Nov-11	0	1	F	5-	0	2011m11
IDBIY02KMK083501A	1	29-Mar-11	0	1	M	5-	0	2011m3
IDBIY02KMK087451A	1	1-Oct-11	1	0	M	5-	0	2011m10
IDBIY02KMK095061A	1	5-Apr-11	0	1	M	5-	0	2011m4
IDBIY02LFK045381A	1	31-May-11	0	0	F	5-	0	2011m5
IDBIY02LMK191801A	1	18-Oct-11	0	1	M	5-	0	2011m10
IDBIY03AFK139961A	1	1-Jul-11	0	0	F	5-	0	2011m7
IDBIY03AFK172251A	1	27-Oct-11	0	1	F	5-	0	2011m10
IDBIY03BFK036421A	1	1-Feb-11	0	1	F	5-	0	2011m2
IDBIY03BFK073011A	1	29-Mar-11	0	0	F	5-	0	2011m3
IDBIY03CFK029261A	1	19-Oct-11	1	1	F	5-	1	2011m10
IDBIY03CFK068641A	1	17-Sep-11	0	1	F	5-	0	2011m9
IDBIY03CMK022141A	1	22-Jan-11	1	0	M	5-	0	2011m1
IDBIY03CMK038151A	1	30-Oct-11	1	0	M	5-	0	2011m10
IDBIY03DFK129801A	1	22-Aug-11	1	0	F	5-	0	2011m8
IDBIY03EFK009201A	1	15-Jan-11	0	1	F	5-	0	2011m1
IDBIY03EMK090921A	1	15-Oct-11	1	0	M	5-	0	2011m10
IDBIY03FFK125031A	1	22-Sep-11	1	0	F	5-	0	2011m9
IDBIY03FMK010211A	1	17-Jan-11	0	0	M	5-	0	2011m1
IDBIY03FMK040131A	1	5-Nov-11	1	0	M	5-	0	2011m11
IDBIY03GFK015141A	1	19-Jan-11	0	1	F	5-	0	2011m1
IDBIY03GFK163291A	2	7-Oct-11	1	0	F	5-	0	2011m10
IDBIY03GMK036651A	1	25-Oct-11	0	1	M	5-	0	2011m10
IDBIY03GMK038111A	1	3-Nov-11	1	0	M	5-	0	2011m11
IDBIY03GMK067811A	1	10-Aug-11	0	0	M	5-	0	2011m8
IDBIY03GMK161801A	1	9-Jul-11	0	1	M	5-	0	2011m7
IDBIY03GMK166381A	1	13-Jul-11	1	0	M	5-	0	2011m7
IDBIY03HFK077831A	1	8-Oct-11	1	0	F	5-	0	2011m10
IDBIY03HMK034321A	1	27-Jan-11	0	1	M	5-	0	2011m1
IDBIY03HMK066131A	1	23-Mar-11	0	0	M	5-	0	2011m3
IDBIY03HMK100261A	1	18-Mar-11	1	0	M	5-	0	2011m3
IDBIY03HMK163011A	1	11-Jul-11	0	1	M	5-	0	2011m7
IDBIY03IFK019591A	1	21-Jan-11	0	1	F	5-	0	2011m1
IDBIY03IMK003921A	1	13-Jan-11	0	1	M	5-	0	2011m1
IDBIY03IMK094371A	1	5-Apr-11	0	1	M	5-	0	2011m4
IDBIY03IMK155551A	1	14-Jul-11	1	0	M	5-	0	2011m7
IDBIY03IMK232761A	1	6-Aug-11	0	0	M	5-	0	2011m8
IDBIY03JFK059241A	1	20-Oct-11	0	1	F	5-	0	2011m10
IDBIY03JFK091191A	1	22-Dec-11	1	0	F	5-	0	2011m12
IDBIY03JMK086321A	1	28-Sep-11	1	0	M	5-	0	2011m9
IDBIY03JMK142661A	1	26-Sep-11	0	1	M	5-	0	2011m9
IDBIY03JMK227381A	2	17-Nov-11	0	0	M	5-	0	2011m11
IDBIY03KFK068301A	1	17-Sep-11	1	0	F	5-	0	2011m9
IDBIY03KMK011171A	1	15-Jan-11	1	0	M	5-	0	2011m1
IDBIY03KMK047801A	1	25-May-11	0	0	M	5-	0	2011m5
IDBIY03KMK057211A	1	24-Nov-11	0	1	M	5-	0	2011m11
IDBIY03KMK070331A	1	20-Aug-11	1	0	M	5-	0	2011m8
IDBIY03KMK097221A	1	23-Mar-11	1	0	M	5-	0	2011m3
IDBIY03KMK163031A	1	11-Jul-11	0	0	M	5-	0	2011m7
IDBIY03KMK164901A	1	13-Jul-11	0	1	M	5-	0	2011m7
IDBIY03LFK018341A	1	24-Jan-11	0	1	F	5-	0	2011m1
IDBIY03LMK058611A	1	28-Nov-11	0	0	M	5-	0	2011m11
IDBIY03LMK085471A	1	28-Sep-11	1	0	M	5-	0	2011m9
IDBIY03LMK107651A	1	26-Dec-11	1	0	M	5-	0	2011m12
IDBIY03LMK131561A	1	11-Sep-11	1	0	M	5-	0	2011m9
IDBIY04AFK036181A	1	25-Jan-11	0	1	F	5-	0	2011m1
IDBIY04AMK041301A	1	4-Nov-11	0	1	M	5-	0	2011m11
IDBIY04AMK092201A	1	2-Apr-11	1	0	M	5-	0	2011m4
IDBIY04BMK095591A	1	20-Oct-11	0	1	M	5-	0	2011m10
IDBIY04CMK099731A	1	25-Oct-11	0	0	M	5-	0	2011m10
IDBIY04CMK228251A	1	16-Nov-11	0	1	M	5-	0	2011m11
IDBIY04DFK011291A	1	1-Feb-11	1	0	F	5-	0	2011m2
IDBIY04DMK043971A	1	9-Nov-11	1	0	M	5-	0	2011m11
IDBIY04EFK065791A	1	30-Aug-11	1	0	F	5-	0	2011m8
IDBIY04EFK077571A	1	8-Oct-11	1	0	F	5-	0	2011m10
IDBIY04EMK038691A	1	30-Sep-11	1	0	M	5-	0	2011m9
IDBIY04EMK157941A	1	1-Jul-11	0	1	M	5-	0	2011m7
IDBIY04GFK077591A	1	8-Oct-11	1	0	F	5-	0	2011m10
IDBIY04GFK199531A	2	17-Nov-11	0	1	F	5-	0	2011m11
IDBIY04GMK001641A	1	11-Aug-11	1	0	M	5-	0	2011m8
IDBIY04GMK049861A	1	15-Nov-11	1	0	M	5-	0	2011m11
IDBIY04GMK166541A	1	13-Jul-11	0	1	M	5-	0	2011m7
IDBIY04HFK034681A	1	31-Oct-11	1	0	F	5-	0	2011m10
IDBIY04HFK175181A	1	16-Oct-11	1	0	F	5-	0	2011m10
IDBIY04HMK155651A	1	15-Jul-11	0	1	M	5-	0	2011m7
IDBIY04IFK000681A	1	11-Aug-11	0	1	F	5-	0	2011m8
IDBIY04IMK001571A	1	14-Jan-11	0	1	M	5-	0	2011m1
IDBIY04IMK050811A	1	7-Jun-11	0	1	M	5-	0	2011m6
IDBIY04IMK068301A	1	25-Oct-11	0	1	M	5-	0	2011m10
IDBIY04IMK106531A	1	5-May-11	1	0	M	5-	0	2011m5
IDBIY04IMK160481A	1	6-Jul-11	0	1	M	5-	0	2011m7
IDBIY04JFK022481A	1	21-Jan-11	1	0	F	5-	0	2011m1
IDBIY04JFK118761A	2	8-Oct-11	1	0	F	5-	0	2011m10
IDBIY04JFK171491A	1	23-Oct-11	0	1	F	5-	0	2011m10
IDBIY04JMK067461A	1	26-Mar-11	0	1	M	5-	0	2011m3
IDBIY04KFK171061A	1	23-Oct-11	0	0	F	5-	0	2011m10
IDBIY04KMK226931A	1	17-Nov-11	0	1	M	5-	0	2011m11
IDBIY04LMK037911A	1	30-Oct-11	1	0	M	5-	0	2011m10
IDBIY04LMK074901A	1	30-Aug-11	1	0	M	5-	0	2011m8
IDBIY05AFK200471A	1	2-Nov-11	1	1	F	5-	1	2011m11
IDBIY05AMK157301A	1	8-Jul-11	1	0	M	5-	0	2011m7
IDBIY05BFK041361A	1	25-Mar-11	0	1	F	5-	0	2011m3
IDBIY05BMK028421A	1	24-Jan-11	0	1	M	5-	0	2011m1
IDBIY05CFK070861A	1	4-Apr-11	0	1	F	5-	0	2011m4
IDBIY05DFK039551A	1	11-Oct-11	1	0	F	5-	0	2011m10
IDBIY05DFK172261A	1	27-Oct-11	0	1	F	5-	0	2011m10
IDBIY05DMK083231A	1	25-Sep-11	1	0	M	5-	0	2011m9
IDBIY05DMK124231A	1	6-Aug-11	0	0	M	5-	0	2011m8
IDBIY05EFK051261A	1	28-Nov-11	0	1	F	5-	0	2011m11
IDBIY05FFK011581A	1	13-Sep-11	1	0	F	5-	0	2011m9
IDBIY05FMK039161A	1	21-Jan-11	1	0	M	5-	0	2011m1
IDBIY05FMK191821A	1	18-Oct-11	1	0	M	5-	0	2011m10
IDBIY05GFK001691A	1	13-Jan-11	0	1	F	5-	0	2011m1
IDBIY05GFK138781A	1	5-Jul-11	0	1	F	5-	0	2011m7
IDBIY05GFK195281A	1	8-Nov-11	0	1	F	5-	0	2011m11
IDBIY05GMK101581A	1	15-Dec-11	1	0	M	5-	0	2011m12
IDBIY05HFK066551A	1	5-Sep-11	1	0	F	5-	0	2011m9
IDBIY05HMK054781A	1	22-Nov-11	0	1	M	5-	0	2011m11
IDBIY05HMK226301A	1	17-Nov-11	0	1	M	5-	0	2011m11
IDBIY05IMK020381A	1	25-Jan-11	0	0	M	5-	0	2011m1
IDBIY05IMK024951A	1	14-Oct-11	0	1	M	5-	0	2011m10
IDBIY05IMK143281A	1	26-Sep-11	0	1	M	5-	0	2011m9
IDBIY05IMK187621A	1	7-Oct-11	1	0	M	5-	0	2011m10
IDBIY05JFK042661A	1	11-Nov-11	0	1	F	5-	0	2011m11
IDBIY05JMK125731A	1	9-Aug-11	1	0	M	5-	0	2011m8
IDBIY05JMK194901A	1	23-Oct-11	1	1	M	5-	1	2011m10
IDBIY05JMK198761A	1	31-Oct-11	1	0	M	5-	0	2011m10
IDBIY05KMK050061A	1	28-May-11	0	1	M	5-	0	2011m5
IDBIY05KMK070881A	1	20-Aug-11	0	0	M	5-	0	2011m8
IDBIY05KMK166141A	1	13-Jul-11	0	0	M	5-	0	2011m7
IDBIY05KMK217231A	1	1-Nov-11	0	1	M	5-	0	2011m11
IDBIY05LFK012311A	1	1-Sep-11	1	0	F	5-	0	2011m9
IDBIY05LMK020491A	1	24-Jan-11	0	1	M	0-	0	2011m1
IDBIY05LMK060861A	1	30-Nov-11	0	0	M	5-	0	2011m11
IDBIY05LMK064771A	1	6-Jun-11	0	0	M	5-	0	2011m6
IDBIY05LMK079091A	1	1-Apr-11	0	1	M	5-	0	2011m4
IDBIY05LMK098951A	1	31-Mar-11	1	0	M	5-	0	2011m3
IDBIY05LMK203851A	1	24-Oct-11	1	1	M	5-	1	2011m10
IDBIY06AMK055381A	1	1-Jun-11	0	1	M	5-	0	2011m6
IDBIY06AMK100271A	1	28-Mar-11	1	0	M	5-	0	2011m3
IDBIY06AMK107161A	1	27-Dec-11	0	0	M	5-	0	2011m12
IDBIY06AMK226881A	1	19-Nov-11	0	1	M	5-	0	2011m11
IDBIY06BMK031911A	1	27-Jan-11	0	1	M	0-	0	2011m1
IDBIY06BMK157001A	1	2-Jul-11	0	0	M	5-	0	2011m7
IDBIY06CFK009591A	1	11-Sep-11	1	1	F	5-	1	2011m9
IDBIY06CFK075031A	1	28-Sep-11	0	1	F	5-	0	2011m9
IDBIY06CFK116651A	1	10-Sep-11	0	0	F	5-	0	2011m9
IDBIY06CMK024051A	1	11-Oct-11	1	1	M	5-	1	2011m10
IDBIY06CMK084591A	1	28-Sep-11	0	0	M	5-	0	2011m9
IDBIY06DFK041361A	1	2-Feb-11	0	0	F	5-	0	2011m2
IDBIY06DMK071191A	1	20-Aug-11	1	0	M	5-	0	2011m8
IDBIY06DMK079661A	1	17-Sep-11	1	0	M	5-	0	2011m9
IDBIY06FFK035911A	1	24-Sep-11	1	0	F	0-	0	2011m9
IDBIY06FFK037351A	1	30-Sep-11	1	0	F	5-	0	2011m9
IDBIY06FMK020481A	1	28-Sep-11	1	0	M	5-	0	2011m9
IDBIY06FMK032241A	1	19-Oct-11	0	1	M	5-	0	2011m10
IDBIY06FMK086961A	1	29-Sep-11	0	1	M	5-	0	2011m9
IDBIY06FMK147221A	1	30-Sep-11	1	0	M	5-	0	2011m9
IDBIY06FMK208541A	1	18-Apr-11	1	0	M	0-	0	2011m4
IDBIY06GFK033591A	1	31-Jan-11	1	1	F	0-	1	2011m1
IDBIY06GFK042781A	1	26-May-11	1	0	F	0-	0	2011m5
IDBIY06GFK055621A	1	30-Nov-11	0	0	F	5-	0	2011m11
IDBIY06GFK113011A	2	7-Sep-11	1	0	F	5-	0	2011m9
IDBIY06GMK000371A	1	1-Aug-11	1	0	M	5-	0	2011m8
IDBIY06GMK018471A	1	24-Jan-11	0	1	M	0-	0	2011m1
IDBIY06GMK231081A	1	29-Apr-11	1	0	M	0-	0	2011m4
IDBIY06HFK019031A	1	1-Oct-11	1	0	F	5-	0	2011m10
IDBIY06HFK070351A	1	20-Sep-11	0	1	F	5-	0	2011m9
IDBIY06HMK039931A	1	31-Jan-11	0	1	M	0-	0	2011m1
IDBIY06HMK050221A	1	30-May-11	0	0	M	0-	0	2011m5
IDBIY06IMK012581A	1	1-Feb-11	0	1	M	0-	0	2011m2
IDBIY06IMK040181A	1	31-Jan-11	0	1	M	0-	0	2011m1
IDBIY06IMK047371A	1	24-Mar-11	0	1	M	0-	0	2011m3
IDBIY06IMK194721A	1	21-Oct-11	0	1	M	5-	0	2011m10
IDBIY06IMK206151A	1	25-Oct-11	0	1	M	5-	0	2011m10
IDBIY06JMK006481A	1	13-Jan-11	1	0	M	0-	0	2011m1
IDBIY06JMK089271A	1	8-Oct-11	1	0	M	0-	0	2011m10
IDBIY06JMK192091A	1	18-Oct-11	0	1	M	0-	0	2011m10
IDBIY06JMK193811A	1	15-Oct-11	0	0	M	0-	0	2011m10
IDBIY06KFK086601A	1	18-Mar-11	0	1	F	0-	0	2011m3
IDBIY06KFK087091A	1	25-Mar-11	1	1	F	0-	1	2011m3
IDBIY06KMK015581A	1	17-Jan-11	0	0	M	0-	0	2011m1
IDBIY06KMK019611A	1	21-Jan-11	0	1	F	0-	0	2011m1
IDBIY06KMK026181A	1	22-Jan-11	0	1	M	0-	0	2011m1
IDBIY06KMK125931A	1	9-Aug-11	0	1	M	0-	0	2011m8
IDBIY06KMK157541A	2	4-Jul-11	0	1	M	0-	0	2011m7
IDBIY06LFK086881A	1	26-Mar-11	0	1	F	0-	0	2011m3
IDBIY06LMK069871A	1	23-Mar-11	1	1	M	0-	1	2011m3
IDBIY06LMK233021A	1	13-Sep-11	1	0	M	0-	0	2011m9
IDBIY07AFK197261A	1	16-Nov-11	0	1	F	0-	0	2011m11
IDBIY07AMK044721A	1	13-Nov-11	0	1	M	5-	0	2011m11
IDBIY07AMK135801A	1	6-Aug-11	1	0	M	0-	0	2011m8
IDBIY07AMK161171A	1	7-Jul-11	0	0	M	0-	0	2011m7
IDBIY07AMK209131A	1	27-Oct-11	1	0	M	0-	0	2011m10
IDBIY07CMK098901A	1	20-Oct-11	1	0	M	0-	0	2011m10
IDBIY07DFK068651A	1	17-Sep-11	1	0	F	0-	0	2011m9
IDBIY07DMK006441A	1	13-Jan-11	0	1	F	0-	0	2011m1
IDBIY07DMK089011A	1	5-Oct-11	1	0	M	0-	0	2011m10
IDBIY07DMK099341A	1	17-Mar-11	1	0	M	0-	0	2011m3
IDBIY07EFK030771A	1	17-Sep-11	0	1	F	0-	0	2011m9
IDBIY07EMK100921A	1	24-Mar-11	0	1	M	0-	0	2011m3
IDBIY07EMK100921A	2	20-Aug-11	0	1	M	0-	0	2011m8
IDBIY07FFK002361A	1	11-Aug-11	1	1	F	0-	1	2011m8
IDBIY07FFK066561A	1	5-Sep-11	1	0	F	0-	0	2011m9
IDBIY07FFK084881A	1	20-Oct-11	0	0	F	0-	0	2011m10
IDBIY07FFK207381A	1	8-Nov-11	0	1	F	0-	0	2011m11
IDBIY07FMK039991A	1	19-Jan-11	1	0	M	0-	0	2011m1
IDBIY07GFK032041A	1	25-Oct-11	1	0	F	0-	0	2011m10
IDBIY07GFK050841A	1	1-Jun-11	0	1	F	0-	0	2011m6
IDBIY07GFK146101A	1	14-Jul-11	0	1	F	0-	0	2011m7
IDBIY07GFK196431A	1	13-Nov-11	1	0	F	0-	0	2011m11
IDBIY07GMK091571A	1	15-Oct-11	0	0	M	0-	0	2011m10
IDBIY07GMK100851A	1	29-Oct-11	0	0	M	0-	0	2011m10
IDBIY07GMK225991A	1	17-Nov-11	1	1	M	0-	1	2011m11
IDBIY07HFK029421A	1	28-Jan-11	0	0	F	0-	0	2011m1
IDBIY07HMK013051A	1	13-Sep-11	1	0	M	0-	0	2011m9
IDBIY07HMK048401A	1	16-Nov-11	0	1	M	0-	0	2011m11
IDBIY07IFK014191A	1	18-Jan-11	0	1	F	0-	0	2011m1
IDBIY07IFK036841A	1	4-Nov-11	0	0	F	0-	0	2011m11
IDBIY07IFK050821A	1	25-Nov-11	0	0	F	0-	0	2011m11
IDBIY07IFK062221A	1	25-Mar-11	0	0	F	0-	0	2011m3
IDBIY07IFK070201A	1	4-Apr-11	0	1	F	0-	0	2011m4
IDBIY07IMK011101A	1	11-Sep-11	0	1	M	0-	0	2011m9
IDBIY07IMK058181A	1	3-Jun-11	0	1	M	0-	0	2011m6
IDBIY07IMK066421A	1	8-Aug-11	1	0	M	0-	0	2011m8
IDBIY07JFK041861A	1	25-May-11	1	0	F	0-	0	2011m5
IDBIY07JFK179771A	1	24-Oct-11	1	0	F	0-	0	2011m10
IDBIY07JMK004381A	1	17-Aug-11	1	0	M	0-	0	2011m8
IDBIY07KFK057981A	1	1-Aug-11	0	0	F	0-	0	2011m8
IDBIY07KFK069971A	1	14-Sep-11	1	0	F	0-	0	2011m9
IDBIY07KFK140791A	1	8-Jul-11	0	1	F	0-	0	2011m7
IDBIY07KMK087061A	1	29-Sep-11	0	1	M	0-	0	2011m9
IDBIY07KMK091651A	1	29-Mar-11	0	1	M	0-	0	2011m3
IDBIY07LFK061161A	1	13-Aug-11	0	1	F	0-	0	2011m8
IDBIY07LFK202371A	1	9-Nov-11	0	1	F	0-	0	2011m11
IDBIY07LFK213001A	1	3-Nov-11	1	0	F	0-	0	2011m11
IDBIY07LMK037921A	1	30-Oct-11	0	1	M	0-	0	2011m10
IDBIY07LMK100191A	1	18-Mar-11	1	0	M	0-	0	2011m3
IDBIY07LMK159281A	1	8-Jul-11	0	1	M	0-	0	2011m7
IDBIY07LMK235761A	1	1-Aug-11	1	0	M	0-	0	2011m8
IDBIY08AFK222231A	1	1-Sep-11	1	0	M	0-	0	2011m9
IDBIY08AMK215731A	1	1-Nov-11	0	1	M	0-	0	2011m11
IDBIY08AMK233241A	1	21-Jan-11	0	1	M	0-	0	2011m1
IDBIY08AMK235721A	1	9-Aug-11	0	0	M	0-	0	2011m8
IDBIY08BFK212151A	1	8-Oct-11	1	0	F	0-	0	2011m10
IDBIY08BFK223721A	1	4-Nov-11	0	1	F	0-	0	2011m11
IDBIY08BMK233191A	1	21-Sep-11	1	0	M	0-	0	2011m9
IDBIY08CFK205881A	1	8-Oct-11	0	1	F	0-	0	2011m10
IDBIY08CMK232181A	1	17-Sep-11	1	0	M	0-	0	2011m9
IDBIY08CMK235651A	1	29-Aug-11	1	1	M	0-	1	2011m8
IDBIY08CMK239631A	1	28-Apr-11	1	0	M	0-	0	2011m4
IDBIY08DFK205091A	1	20-Oct-11	0	0	F	0-	0	2011m10
IDBIY08DMK232601A	2	30-Aug-11	1	0	M	0-	0	2011m8
IDBIY08EFK205811A	1	19-Jan-11	0	1	F	0-	0	2011m1
IDBIY08FFK208131A	1	9-Jul-11	0	0	F	0-	0	2011m7
IDBIY08FFK210361A	1	19-Nov-11	1	0	F	0-	0	2011m11
IDBIY08FMK233421A	1	13-Sep-11	1	0	M	0-	0	2011m9
IDBIY08FMK237071A	1	4-Nov-11	0	1	M	0-	0	2011m11
IDBIY08GFK209771A	1	8-Oct-11	0	0	F	0-	0	2011m10
IDBIY08GFK210391A	1	27-Oct-11	1	1	F	0-	1	2011m10
IDBIY08GFK210581A	1	17-Jan-11	0	1	F	0-	0	2011m1
IDBIY08GFK210581A	2	19-Sep-11	0	1	F	0-	0	2011m9
IDBIY08GMK233431A	1	19-Sep-11	0	1	M	0-	0	2011m9
IDBIY08GMK237151A	1	8-Nov-11	0	1	M	0-	0	2011m11
IDBIY08GMK237911A	1	1-Aug-11	1	1	M	0-	1	2011m8
IDBIY08HFK210601A	1	21-Oct-11	0	1	F	0-	0	2011m10
IDBIY08HMK236471A	1	6-Aug-11	0	1	M	0-	0	2011m8
IDBIY08HMK236501A	1	3-Oct-11	0	1	M	0-	0	2011m10
IDBIY08HMK237161A	2	23-Oct-11	0	1	M	0-	0	2011m10
IDBIY08HMK237211A	1	4-Nov-11	1	1	M	0-	1	2011m11
IDBIY08HMK237921A	1	8-Sep-11	1	0	M	0-	0	2011m9
IDBIY08IFK210681A	1	23-Oct-11	1	0	F	0-	0	2011m10
IDBIY08IFK210931A	1	2-Jun-11	0	0	F	0-	0	2011m6
IDBIY08IFK210951A	1	26-May-11	1	0	F	0-	0	2011m5
IDBIY08IMK236831A	1	22-Mar-11	1	1	M	0-	1	2011m3
IDBIY08IMK236981A	1	30-Jun-11	1	0	M	0-	0	2011m6
IDBIY08IMK236991A	1	16-Jul-11	0	1	M	0-	0	2011m7
IDBIY08IMK237491A	2	26-May-11	0	0	M	0-	0	2011m5
IDBIY08IMK237811A	1	15-Oct-11	0	1	M	0-	0	2011m10
IDBIY08IMK238151A	1	1-Nov-11	0	1	M	0-	0	2011m11
IDBIY08IMK238161A	2	17-Nov-11	0	1	F	0-	0	2011m11
IDBIY08IMK238821A	1	14-Jan-11	0	1	M	0-	0	2011m1
IDBIY08JFK035881A	1	17-Jan-11	0	1	F	0-	0	2011m1
IDBIY08JFK213721A	1	17-Jan-11	0	1	M	0-	0	2011m1
IDBIY08JMK237731A	1	13-Aug-11	0	1	M	0-	0	2011m8
IDBIY08JMK238211A	1	10-Oct-11	1	0	M	0-	0	2011m10
IDBIY08KFK212041A	1	16-Nov-11	0	1	F	0-	0	2011m11
IDBIY08KFK212371A	1	27-May-11	0	0	F	0-	0	2011m5
IDBIY08KFK213071A	1	21-Sep-11	1	0	F	0-	0	2011m9
IDBIY08KMK233031A	1	18-Jan-11	1	0	M	0-	0	2011m1
IDBIY08KMK237671A	1	25-Nov-11	1	0	M	0-	0	2011m11
IDBIY08KMK237701A	1	4-Apr-11	1	0	M	0-	0	2011m4
IDBIY08KMK238071A	1	5-Oct-11	1	0	M	0-	0	2011m10
IDBIY08KMK238461A	1	17-Nov-11	0	0	M	0-	0	2011m11
IDBIY08KMK239121A	1	19-Jan-11	0	1	M	0-	0	2011m1
IDBIY08LFK209321A	1	26-Mar-11	1	0	F	0-	0	2011m3
IDBIY08LMK026091A	1	22-Dec-11	0	0	F	0-	0	2011m12
IDBIY08LMK232501A	1	16-Dec-11	0	0	M	0-	0	2011m12
IDBIY08LMK232781A	1	17-Jan-11	0	0	M	0-	0	2011m1
IDBIY08LMK232981A	1	25-Jan-11	0	1	M	0-	0	2011m1
IDBIY09AFK209811A	1	28-Jan-11	1	0	F	0-	0	2011m1
IDBIY09AFK210341A	1	22-Mar-11	1	1	F	0-	1	2011m3
IDBIY09AFK210461A	1	11-Aug-11	0	1	F	0-	0	2011m8
IDBIY09AFK210671A	1	6-Aug-11	1	0	F	0-	0	2011m8
IDBIY09AMK232381A	1	22-Mar-11	1	0	M	0-	0	2011m3
IDBIY09AMK232391A	1	4-Apr-11	1	0	M	0-	0	2011m4
IDBIY09BMK242361A	1	1-Sep-11	1	0	M	0-	0	2011m9
IDBIY09CFK211391A	1	29-Mar-11	1	0	F	0-	0	2011m3
IDBIY09CMK233911A	2	30-Sep-11	0	1	M	0-	0	2011m9
IDBIY09CMK234161A	1	23-Oct-11	0	1	M	0-	0	2011m10
IDBIY09DFK212421A	1	13-Dec-11	0	1	F	0-	0	2011m12
IDBIY09DMK234331A	1	2-Apr-11	1	0	M	0-	0	2011m4
IDBIY09EFK212241A	1	18-Jan-11	0	1	F	0-	0	2011m1
IDBIY09EFK212411A	1	1-Sep-11	0	0	F	0-	0	2011m9
IDBIY09EFK212851A	1	5-Apr-11	0	0	F	0-	0	2011m4
IDBIY09EMK234701A	1	3-Nov-11	0	1	M	0-	0	2011m11
IDBIY09FMK234821A	1	16-Sep-11	1	0	M	0-	0	2011m9
IDBIY09FMK235081A	1	4-Nov-11	0	1	F	0-	0	2011m11
IDBIY09FMK235131A	1	31-Mar-11	0	1	M	0-	0	2011m3
IDBIY09FMK235141A	1	31-Mar-11	1	1	M	0-	1	2011m3
IDBIY09FMK235151A	1	8-Oct-11	1	0	M	0-	0	2011m10
IDBIY09FMK236621A	1	29-Aug-11	1	0	M	0-	0	2011m8
IDBIY09GFK213381A	1	10-Aug-11	0	0	F	0-	0	2011m8
IDBIY09GFK213391A	1	5-Sep-11	1	0	F	0-	0	2011m9
IDBIY09GFK213441A	1	25-Mar-11	1	0	F	0-	0	2011m3
IDBIY09GFK213501A	2	6-May-11	0	0	F	0-	0	2011m5
IDBIY09GFK213501A	3	21-Dec-11	0	0	F	0-	0	2011m12
IDBIY09GMK235651A	1	20-Oct-11	1	0	M	0-	0	2011m10
IDBIY09GMK235681A	1	17-Mar-11	1	0	M	0-	0	2011m3
IDBIY09GMK235701A	1	15-Oct-11	1	0	M	0-	0	2011m10
IDBIY09HFK214321A	1	2-Aug-11	0	1	F	0-	0	2011m8
IDBIY09HFK214331A	1	25-Mar-11	1	0	F	0-	0	2011m3
IDBIY09HFK214641A	1	13-Jul-11	0	0	F	0-	0	2011m7
IDBIY09HMK038711A	1	30-Sep-11	1	0	M	0-	0	2011m9
IDBIY09HMK235841A	1	1-Feb-11	0	1	M	0-	0	2011m2
IDBIY09HMK236141A	1	4-Nov-11	0	1	M	0-	0	2011m11
IDBIY09HMK236331A	1	17-Mar-11	1	0	M	0-	0	2011m3
IDBIY09HMK236341A	1	7-Aug-11	1	0	M	0-	0	2011m8
IDBIY09HMK236371A	1	5-May-11	1	0	M	0-	0	2011m5
IDBIY09IFK048431A	1	28-Apr-11	0	0	F	0-	0	2011m4
IDBIY09IFK214961A	1	16-Oct-11	0	1	F	0-	0	2011m10
IDBIY09IFK215311A	1	10-Aug-11	1	0	F	0-	0	2011m8
IDBIY09IFK215811A	1	2-Nov-11	0	1	F	0-	0	2011m11
IDBIY09IMK236741A	1	1-Aug-11	1	0	M	0-	0	2011m8
IDBIY09IMK237111A	1	24-Sep-11	1	0	M	0-	0	2011m9
IDBIY09IMK237231A	1	24-Mar-11	0	1	M	0-	0	2011m3
IDBIY09JFK215691A	1	4-May-11	0	0	F	0-	0	2011m5
IDBIY09JFK215841A	1	28-Jan-11	0	0	F	0-	0	2011m1
IDBIY09JMK039031A	1	20-Jan-11	0	1	M	0-	0	2011m1
IDBIY09JMK237941A	1	28-Jan-11	0	0	M	0-	0	2011m1
IDBIY09JMK238071A	1	11-Aug-11	1	0	F	0-	0	2011m8
IDBIY09KFK010391A	1	14-Jan-11	0	0	F	0-	0	2011m1
IDBIY09KFK035411A	1	28-Sep-11	1	0	F	0-	0	2011m9
IDBIY09KMK037801A	1	18-Sep-11	1	0	M	0-	0	2011m9
IDBIY09KMK238241A	1	5-Apr-11	0	0	M	0-	0	2011m4
IDBIY09LFK041291A	1	15-Oct-11	0	0	F	0-	0	2011m10
IDBIY09LMK033951A	1	22-Sep-11	1	0	F	0-	0	2011m9
IDBIY09LMK037891A	1	21-Sep-11	1	1	M	0-	1	2011m9
IDBIY09LMK050741A	1	29-Apr-11	0	1	M	0-	0	2011m4
IDBIY09LMK050751A	1	28-Apr-11	0	1	M	0-	0	2011m4
IDBIY10AFK222321A	1	15-Oct-11	1	1	F	0-	1	2011m10
IDBIY10AFK222331A	1	22-Oct-11	0	1	F	0-	0	2011m10
IDBIY10AMK037911A	1	15-Oct-11	1	0	M	0-	0	2011m10
IDBIY10AMK037921A	1	20-Jan-11	1	0	M	0-	0	2011m1
IDBIY10AMK047511A	1	30-Aug-11	1	0	M	0-	0	2011m8
IDBIY10BFK041531A	1	10-Aug-11	1	0	M	0-	0	2011m8
IDBIY10BFK222521A	1	15-Oct-11	0	0	F	0-	0	2011m10
IDBIY10BFK222941A	1	7-Aug-11	0	0	F	0-	0	2011m8
IDBIY10BMK242321A	1	18-Oct-11	1	0	M	0-	0	2011m10
IDBIY10BMK242511A	1	3-Feb-11	0	0	M	0-	0	2011m2
IDBIY10BMK242561A	1	30-Sep-11	0	1	M	0-	0	2011m9
IDBIY10CFK222541A	1	22-Sep-11	1	0	F	0-	0	2011m9
IDBIY10CFK223341A	1	23-Oct-11	0	1	F	0-	0	2011m10
IDBIY10CMK242701A	1	4-May-11	0	0	M	0-	0	2011m5
IDBIY10DFK223691A	1	2-Feb-11	0	1	F	0-	0	2011m2
IDBIY10DFK223941A	1	7-Oct-11	0	1	F	0-	0	2011m10
IDBIY10EFK224031A	1	17-Sep-11	1	0	F	0-	0	2011m9
IDBIY10EFK224331A	1	8-Sep-11	0	0	F	0-	0	2011m9
IDBIY10EMK243241A	1	8-Oct-11	1	0	M	0-	0	2011m10
IDBIY10EMK243421A	1	15-Oct-11	1	0	M	0-	0	2011m10
IDBIY10EMK243441A	1	24-Jan-11	1	1	M	0-	1	2011m1
IDBIY10FFK224301A	1	28-Aug-11	1	0	F	0-	0	2011m8
IDBIY10FFK224511A	1	1-Nov-11	0	1	F	0-	0	2011m11
IDBIY10FFK224791A	1	25-Oct-11	1	0	F	0-	0	2011m10
IDBIY10FFK225541A	1	11-Sep-11	0	0	F	0-	0	2011m9
IDBIY10FMK243141A	1	21-Dec-11	0	1	M	0-	0	2011m12
IDBIY10FMK243491A	1	31-Mar-11	1	0	M	0-	0	2011m3
IDBIY10FMK244071A	1	18-Jan-11	0	1	M	0-	0	2011m1
IDBIY10GFK225411A	1	28-Apr-11	0	0	F	0-	0	2011m4
IDBIY10GFK226281A	1	31-Mar-11	0	1	F	0-	0	2011m3
IDBIY10GFK226421A	1	23-Sep-11	1	0	F	0-	0	2011m9
IDBIY10GFK227311A	1	25-Mar-11	1	0	F	0-	0	2011m3
IDBIY10GFK227321A	1	28-Mar-11	1	0	F	0-	0	2011m3
IDBIY10GMK244011A	1	10-Oct-11	0	1	M	0-	0	2011m10
IDBIY10HMK244691A	1	24-Sep-11	1	0	M	0-	0	2011m9
IDBIY10HMK244741A	1	13-Dec-11	0	1	M	0-	0	2011m12
IDBIY10HMK244781A	1	14-Jan-11	0	1	M	0-	0	2011m1
IDBIY10HMK245161A	1	16-Oct-11	0	1	M	0-	0	2011m10
IDBIY10HMK245351A	1	18-Mar-11	0	1	F	0-	0	2011m3
IDBIY10IMK245061A	1	2-Feb-11	0	0	M	0-	0	2011m2
IDBIY10IMK245321A	1	10-Aug-11	1	0	M	0-	0	2011m8
IDBIY10IMK245601A	1	30-Sep-11	1	1	M	0-	1	2011m9
IDBIY10JFK227691A	1	8-Oct-11	1	0	F	0-	0	2011m10
IDBIY10JFK228061A	1	28-Mar-11	1	0	F	0-	0	2011m3
IDBIY10JMK245641A	1	11-Sep-11	0	0	M	0-	0	2011m9
IDBIY10JMK246041A	1	8-Aug-11	0	0	M	0-	0	2011m8
IDBIY10JMK246051A	1	31-Mar-11	0	0	M	0-	0	2011m3
IDBIZ21FFK089681A	1	19-Dec-11	1	0	F	60-	0	2011m12
IDBIZ21FMK056561A	1	24-Nov-11	1	0	M	60-	0	2011m11
IDBIZ22FMK164301A	1	12-Jul-11	1	0	M	60-	0	2011m7
IDBIZ24FMK049941A	1	28-May-11	0	1	M	60-	0	2011m5
IDBIZ24FMK069761A	1	13-Aug-11	1	0	M	60-	0	2011m8
IDBIZ26FFK143101A	1	12-Jul-11	0	0	F	60-	0	2011m7
IDBIZ28FFK167651A	2	18-Oct-11	1	0	F	60-	0	2011m10
IDBIZ29FFK093871A	1	10-May-11	1	0	F	60-	0	2011m5
IDBIZ29FFK109401A	1	23-Aug-11	1	0	F	60-	0	2011m8
IDBIZ29FMK059361A	1	29-Nov-11	0	1	M	60-	0	2011m11
IDBIZ31FFK143971A	1	14-Jul-11	0	0	F	60-	0	2011m7
IDBIZ32FFK060131A	1	31-Mar-11	0	0	F	60-	0	2011m3
IDBIZ32FFK145751A	1	14-Jul-11	0	0	F	60-	0	2011m7
IDBIZ33FMK057671A	1	2-Jun-11	0	0	M	60-	0	2011m6
IDBIZ33FMK074571A	1	27-Aug-11	0	1	M	60-	0	2011m8
IDBIZ35FFK066581A	1	31-Mar-11	0	1	F	60-	0	2011m3
IDBIZ35FFK087181A	1	28-Mar-11	0	0	F	60-	0	2011m3
IDBIZ35FFK114201A	1	5-Sep-11	1	0	F	60-	0	2011m9
IDBIZ35FFK181061A	1	24-Oct-11	1	0	F	60-	0	2011m10
IDBIZ35FMK038911A	1	8-Oct-11	1	0	F	60-	0	2011m10
IDBIZ35FMK129301A	1	24-Aug-11	0	0	M	60-	0	2011m8
IDBIZ35FMK195441A	1	8-Nov-11	0	0	M	60-	0	2011m11
IDBIZ36FMK190051A	1	8-Oct-11	1	0	M	60-	0	2011m10
IDBIZ37EMK095241A	1	23-Mar-11	0	0	M	60-	0	2011m3
IDBIZ37FMK077251A	1	5-Sep-11	1	0	M	60-	0	2011m9
IDBIZ38FFK144181A	1	13-Jul-11	0	1	F	60-	0	2011m7
IDBIZ38FFK201521A	1	13-Nov-11	0	0	F	60-	0	2011m11
IDBIZ38FMK024461A	1	21-Jan-11	0	1	M	60-	0	2011m1
IDBIZ38FMK088031A	1	23-Mar-11	0	1	M	60-	0	2011m3
IDBIZ38FMK214621A	1	9-Nov-11	0	1	M	60-	0	2011m11
IDBIZ39FFK015871A	1	22-Sep-11	1	0	F	60-	0	2011m9
IDBIZ39FFK041051A	2	9-May-11	1	0	F	60-	0	2011m5
IDBIZ39FFK064591A	1	24-Aug-11	1	0	F	60-	0	2011m8
IDBIZ39FFK135621A	1	30-Jun-11	0	1	F	60-	0	2011m6
IDBIZ39FFK189461A	1	30-Oct-11	0	1	F	60-	0	2011m10
IDBIZ39FMK125701A	1	9-Aug-11	0	1	M	60-	0	2011m8
IDBIZ39FMK130951A	2	24-Aug-11	0	0	M	60-	0	2011m8
IDBIZ39FMK136821A	1	15-Sep-11	1	0	M	60-	0	2011m9
IDBIZ40FFK052641A	1	3-Jun-11	0	0	F	60-	0	2011m6
IDBIZ40FFK112261A	1	22-Aug-11	1	0	F	60-	0	2011m8
IDBIZ40FMK153411A	1	4-Jul-11	0	0	M	60-	0	2011m7
IDBIZ40FMK195491A	1	23-Oct-11	1	1	M	60-	1	2011m10
IDBIZ41FFK115051A	2	8-Oct-11	1	0	F	60-	0	2011m10
IDBIZ41FMK012271A	1	11-Sep-11	0	1	M	60-	0	2011m9
IDBIZ41FMK100861A	1	13-Aug-11	1	0	M	60-	0	2011m8
IDBIZ42AMK055461A	1	6-Jun-11	0	0	M	60-	0	2011m6
IDBIZ42FFK023741A	1	15-Oct-11	0	1	F	60-	0	2011m10
IDBIZ42FFK185891A	1	25-Oct-11	0	1	F	60-	0	2011m10
IDBIZ42FMK009381A	1	1-Sep-11	1	1	M	60-	1	2011m9
IDBIZ42FMK046651A	1	9-Nov-11	0	0	M	60-	0	2011m11
IDBIZ42FMK124741A	2	2-Aug-11	1	0	M	60-	0	2011m8
IDBIZ43FFK000511A	1	14-Jan-11	0	1	F	60-	0	2011m1
IDBIZ43FFK138111A	1	2-Jul-11	0	0	F	60-	0	2011m7
IDBIZ43FFK167461A	1	11-Nov-11	0	1	F	60-	0	2011m11
IDBIZ43FMK137611A	1	8-Oct-11	0	1	M	60-	0	2011m10
IDBIZ44EMK087081A	1	5-Apr-11	0	0	M	60-	0	2011m4
IDBIZ44FFK027321A	1	19-Oct-11	1	0	F	60-	0	2011m10
IDBIZ44FFK030491A	1	27-Jan-11	0	1	F	60-	0	2011m1
IDBIZ44FFK041321A	1	25-Jan-11	0	1	F	60-	0	2011m1
IDBIZ44FFK052291A	1	6-Jun-11	0	1	F	60-	0	2011m6
IDBIZ44FFK134061A	1	5-Jul-11	0	1	F	60-	0	2011m7
IDBIZ44FFK134061A	2	16-Jul-11	0	0	F	60-	0	2011m7
IDBIZ44FFK205701A	1	19-Jan-11	0	1	F	60-	0	2011m1
IDBIZ44FMK054671A	1	22-Nov-11	1	0	M	60-	0	2011m11
IDBIZ44FMK058751A	1	2-Jun-11	0	0	M	60-	0	2011m6
IDBIZ44FMK087051A	1	28-Sep-11	0	0	M	60-	0	2011m9
IDBIZ44FMK141541A	1	10-Sep-11	0	0	M	60-	0	2011m9
IDBIZ44FMK158081A	1	7-Jul-11	1	0	M	60-	0	2011m7
IDBIZ45AFK081991A	1	20-Oct-11	1	0	F	60-	0	2011m10
IDBIZ45FFK054151A	1	9-Jun-11	0	0	F	60-	0	2011m6
IDBIZ45FFK112741A	1	24-Aug-11	0	0	F	60-	0	2011m8
IDBIZ45FFK113981A	1	6-Sep-11	0	1	F	60-	0	2011m9
IDBIZ45FFK133881A	1	4-Jul-11	0	0	F	60-	0	2011m7
IDBIZ45FFK181591A	1	24-Oct-11	0	0	F	60-	0	2011m10
IDBIZ45FMK151731A	1	22-Aug-11	1	0	M	60-	0	2011m8
IDBIZ45JMK075781A	1	5-Sep-11	1	0	M	60-	0	2011m9
IDBIZ46FFK045121A	1	17-Nov-11	1	0	F	60-	0	2011m11
IDBIZ46FFK047821A	1	21-Nov-11	1	0	F	60-	0	2011m11
IDBIZ46FFK075341A	1	25-Mar-11	1	0	F	60-	0	2011m3
IDBIZ46FFK202331A	1	13-Nov-11	0	1	F	60-	0	2011m11
IDBIZ46FMK069731A	1	23-Mar-11	1	0	M	60-	0	2011m3
IDBIZ46FMK085051A	1	29-Mar-11	1	0	M	60-	0	2011m3
IDBIZ46FMK085051A	2	24-Aug-11	1	0	M	60-	0	2011m8
IDBIZ46FMK109331A	1	28-Dec-11	0	1	M	60-	0	2011m12
IDBIZ46FMK153131A	1	1-Jul-11	0	0	M	60-	0	2011m7
IDBIZ47FFK035581A	1	31-Jan-11	1	1	F	60-	1	2011m1
IDBIZ47FFK035581A	2	3-Nov-11	0	1	F	60-	0	2011m11
IDBIZ47FFK053481A	1	8-Jun-11	0	0	F	60-	0	2011m6
IDBIZ47FFK058251A	1	24-Mar-11	0	1	F	60-	0	2011m3
IDBIZ47FFK068701A	1	17-Sep-11	1	0	F	60-	0	2011m9
IDBIZ47FFK075721A	1	29-Sep-11	1	0	F	60-	0	2011m9
IDBIZ47FFK206591A	1	8-Nov-11	0	1	F	60-	0	2011m11
IDBIZ47FMK047031A	1	9-Nov-11	1	0	M	60-	0	2011m11
IDBIZ47FMK059081A	1	22-Nov-11	0	0	M	60-	0	2011m11
IDBIZ47FMK197801A	2	25-Oct-11	1	0	M	60-	0	2011m10
IDBIZ47KMK095021A	1	13-Aug-11	0	1	M	60-	0	2011m8
IDBIZ48FFK011871A	1	13-Sep-11	0	1	F	60-	0	2011m9
IDBIZ48FFK036381A	1	22-Jan-11	0	0	F	60-	0	2011m1
IDBIZ48FFK062611A	1	20-Aug-11	1	0	F	60-	0	2011m8
IDBIZ48FFK173021A	1	31-Oct-11	1	0	F	60-	0	2011m10
IDBIZ48FFK189331A	1	1-Nov-11	0	1	F	60-	0	2011m11
IDBIZ48FMK023101A	1	8-Oct-11	1	0	M	60-	0	2011m10
IDBIZ48FMK040491A	1	31-Jan-11	1	0	M	60-	0	2011m1
IDBIZ48FMK189161A	1	9-Nov-11	0	0	M	60-	0	2011m11
IDBIZ48HMK074601A	1	27-Aug-11	1	0	M	60-	0	2011m8
IDBIZ49FFK024201A	1	31-Oct-11	0	1	F	60-	0	2011m10
IDBIZ49FFK036151A	1	30-Sep-11	0	0	F	60-	0	2011m9
IDBIZ49FFK071521A	1	30-Sep-11	0	0	F	60-	0	2011m9
IDBIZ49FFK076271A	1	3-Oct-11	0	0	F	60-	0	2011m10
IDBIZ49FFK172941A	1	25-Oct-11	0	1	F	60-	0	2011m10
IDBIZ49FMK012661A	1	18-Jan-11	1	0	F	60-	0	2011m1
IDBIZ49FMK023531A	1	18-Jan-11	0	1	M	60-	0	2011m1
IDBIZ49FMK078261A	1	5-Sep-11	1	0	M	60-	0	2011m9
IDBIZ49FMK108081A	1	6-May-11	0	1	M	60-	0	2011m5
IDBIZ50EMK076931A	1	1-Apr-11	1	0	M	60-	0	2011m4
IDBIZ50EMK076931A	2	5-Sep-11	0	1	M	60-	0	2011m9
IDBIZ50FFK021731A	1	11-Oct-11	0	1	F	60-	0	2011m10
IDBIZ50FFK025251A	1	20-Jan-11	0	1	F	60-	0	2011m1
IDBIZ50FFK124971A	1	23-Sep-11	1	1	F	60-	1	2011m9
IDBIZ50FFK132631A	1	6-Jul-11	1	0	F	60-	0	2011m7
IDBIZ50FFK133221A	1	1-Jul-11	1	0	F	60-	0	2011m7
IDBIZ50FFK145681A	1	16-Jul-11	0	1	F	60-	0	2011m7
IDBIZ50FFK166981A	1	18-Oct-11	1	0	F	60-	0	2011m10
IDBIZ50FFK172331A	1	25-Oct-11	1	0	F	60-	0	2011m10
IDBIZ50FMK005571A	1	19-Aug-11	0	1	M	60-	0	2011m8
IDBIZ50FMK013431A	1	6-Sep-11	1	0	M	15-	0	2011m9
IDBIZ50FMK056521A	1	24-Nov-11	1	0	M	60-	0	2011m11
IDBIZ50FMK079591A	1	17-Sep-11	1	0	M	60-	0	2011m9
IDBIZ50FMK204101A	1	31-Oct-11	0	1	M	60-	0	2011m10
IDBIZ51FFK023511A	1	15-Oct-11	0	0	F	60-	0	2011m10
IDBIZ51FFK049621A	1	25-Nov-11	0	1	F	60-	0	2011m11
IDBIZ51FFK052581A	1	29-Nov-11	0	1	F	60-	0	2011m11
IDBIZ51FFK059941A	1	10-Aug-11	0	1	F	60-	0	2011m8
IDBIZ51FFK082091A	1	13-Aug-11	0	1	F	60-	0	2011m8
IDBIZ51FFK092001A	1	5-May-11	0	1	F	15-	0	2011m5
IDBIZ51FFK093101A	1	6-May-11	0	0	F	15-	0	2011m5
IDBIZ51FFK183381A	1	25-Oct-11	1	1	F	60-	1	2011m10
IDBIZ51FFK202791A	1	29-Apr-11	1	0	F	15-	0	2011m4
IDBIZ51KFK044411A	1	27-May-11	0	1	F	15-	0	2011m5
IDBIZ52FFK045101A	1	31-May-11	0	1	F	15-	0	2011m5
IDBIZ52FFK045101A	2	17-Nov-11	1	0	F	15-	0	2011m11
IDBIZ52FFK054791A	1	10-Jun-11	0	0	F	15-	0	2011m6
IDBIZ52FFK212391A	2	16-Oct-11	0	1	F	15-	0	2011m10
IDBIZ52FMK013261A	1	17-Jan-11	0	1	M	15-	0	2011m1
IDBIZ52FMK238511A	1	9-Nov-11	0	1	M	15-	0	2011m11
IDBIZ53FFK035721A	1	17-Jan-11	1	0	F	15-	0	2011m1
IDBIZ53FFK044231A	1	15-Nov-11	1	0	F	15-	0	2011m11
IDBIZ53FFK061481A	1	23-Mar-11	1	1	F	15-	1	2011m3
IDBIZ53FFK089861A	1	4-May-11	1	0	F	15-	0	2011m5
IDBIZ53FFK117231A	1	11-Sep-11	1	0	F	15-	0	2011m9
IDBIZ53FMK094141A	1	25-Mar-11	1	0	M	60-	0	2011m3
IDBIZ53FMK215801A	1	4-Nov-11	1	0	M	15-	0	2011m11
IDBIZ53FMK225601A	1	14-Nov-11	1	0	M	15-	0	2011m11
IDBIZ54FFK035871A	1	2-Nov-11	0	1	F	15-	0	2011m11
IDBIZ54FFK081451A	1	20-Aug-11	1	1	F	15-	1	2011m8
IDBIZ54FFK087751A	1	2-May-11	1	0	F	15-	0	2011m5
IDBIZ54FFK132101A	1	16-Jul-11	0	1	F	15-	0	2011m7
IDBIZ54FFK133271A	1	1-Jul-11	0	0	F	15-	0	2011m7
IDBIZ54FMK003571A	1	11-Aug-11	1	0	M	15-	0	2011m8
IDBIZ54FMK021531A	1	21-Jan-11	1	0	M	15-	0	2011m1
IDBIZ54FMK021531A	2	8-Oct-11	0	0	M	15-	0	2011m10
IDBIZ54FMK035611A	1	28-Jan-11	0	0	M	15-	0	2011m1
IDBIZ54FMK060091A	2	28-Nov-11	0	0	M	15-	0	2011m11
IDBIZ54FMK073471A	1	24-Aug-11	1	0	M	15-	0	2011m8
IDBIZ54FMK092891A	1	4-Apr-11	1	0	M	15-	0	2011m4
IDBIZ54FMK098231A	1	20-Oct-11	1	0	M	15-	0	2011m10
IDBIZ54FMK143441A	1	22-Sep-11	1	0	M	15-	0	2011m9
IDBIZ54FMK198191A	1	27-Oct-11	0	1	M	15-	0	2011m10
IDBIZ55FFK006121A	1	13-Jan-11	1	0	F	15-	0	2011m1
IDBIZ55FFK021271A	1	11-Oct-11	0	1	F	15-	0	2011m10
IDBIZ55FFK056621A	1	3-Dec-11	0	0	F	15-	0	2011m12
IDBIZ55FFK068851A	1	17-Sep-11	0	0	F	15-	0	2011m9
IDBIZ55FFK093091A	1	23-Dec-11	0	1	F	15-	0	2011m12
IDBIZ55FFK107991A	1	2-Aug-11	1	0	F	15-	0	2011m8
IDBIZ55FFK108311A	1	7-Aug-11	1	0	F	15-	0	2011m8
IDBIZ55FFK168801A	1	15-Oct-11	0	1	F	15-	0	2011m10
IDBIZ55FFK177781A	1	2-Nov-11	0	1	F	15-	0	2011m11
IDBIZ55FMK034741A	1	27-Jan-11	0	0	M	15-	0	2011m1
IDBIZ55FMK085181A	1	27-Aug-11	1	0	M	15-	0	2011m8
IDBIZ55FMK088411A	1	23-Mar-11	1	0	M	15-	0	2011m3
IDBIZ55FMK107711A	1	6-May-11	1	1	M	15-	1	2011m5
IDBIZ55FMK135741A	1	22-Aug-11	1	0	M	15-	0	2011m8
IDBIZ55FMK152021A	1	29-Jun-11	0	0	M	15-	0	2011m6
IDBIZ55HFK057541A	1	23-Mar-11	1	0	F	15-	0	2011m3
IDBIZ55LMK096721A	1	24-Mar-11	0	0	M	15-	0	2011m3
IDBIZ56FFK026481A	1	25-Jan-11	0	0	F	15-	0	2011m1
IDBIZ56FFK046801A	1	15-Nov-11	1	0	F	15-	0	2011m11
IDBIZ56FFK058801A	1	10-Aug-11	0	1	F	15-	0	2011m8
IDBIZ56FFK069131A	1	17-Sep-11	1	0	F	15-	0	2011m9
IDBIZ56FMK000011A	1	1-Aug-11	0	0	M	15-	0	2011m8
IDBIZ56FMK022011A	1	7-Oct-11	0	1	M	15-	0	2011m10
IDBIZ56FMK063641A	1	16-Nov-11	1	1	M	15-	1	2011m11
IDBIZ56FMK102931A	1	3-May-11	0	1	M	15-	0	2011m5
IDBIZ56FMK102931A	2	16-Dec-11	1	0	M	15-	0	2011m12
IDBIZ56FMK125391A	1	1-Aug-11	1	0	M	15-	0	2011m8
IDBIZ56FMK130051A	1	22-Aug-11	1	0	M	15-	0	2011m8
IDBIZ56FMK163771A	1	11-Jul-11	1	0	M	15-	0	2011m7
IDBIZ56FMK165851A	1	15-Jul-11	0	0	M	15-	0	2011m7
IDBIZ56GMK092671A	1	2-Apr-11	0	1	M	15-	0	2011m4
IDBIZ57FFK005671A	1	19-Sep-11	1	0	F	15-	0	2011m9
IDBIZ57FFK047681A	1	27-May-11	1	0	F	15-	0	2011m5
IDBIZ57FFK063931A	1	29-Mar-11	0	1	F	15-	0	2011m3
IDBIZ57FFK064791A	1	20-Sep-11	1	0	F	15-	0	2011m9
IDBIZ57FFK118071A	1	22-Aug-11	1	0	F	15-	0	2011m8
IDBIZ57FMK011871A	1	8-Oct-11	0	0	M	15-	0	2011m10
IDBIZ57FMK079191A	1	17-Sep-11	0	0	M	15-	0	2011m9
IDBIZ57FMK130771A	1	8-Sep-11	1	0	M	15-	0	2011m9
IDBIZ57FMK154121A	1	5-Jul-11	1	0	M	15-	0	2011m7
IDBIZ58FFK068061A	1	14-Sep-11	1	0	F	15-	0	2011m9
IDBIZ58FFK075951A	1	1-Oct-11	1	0	F	15-	0	2011m10
IDBIZ58FFK118131A	1	10-Sep-11	0	0	F	15-	0	2011m9
IDBIZ58FFK143561A	1	12-Jul-11	0	0	F	15-	0	2011m7
IDBIZ58FMK005661A	2	22-Aug-11	0	0	M	15-	0	2011m8
IDBIZ58FMK032311A	1	27-Jan-11	1	0	M	15-	0	2011m1
IDBIZ58FMK046811A	1	25-May-11	0	0	M	15-	0	2011m5
IDBIZ59EFK077771A	1	8-Oct-11	1	0	F	15-	0	2011m10
IDBIZ59FFK038021A	1	31-Jan-11	0	0	F	15-	0	2011m1
IDBIZ59FFK075761A	1	29-Sep-11	1	0	F	15-	0	2011m9
IDBIZ59FFK093171A	1	6-May-11	0	1	F	15-	0	2011m5
IDBIZ59FFK110041A	1	30-Aug-11	1	0	F	15-	0	2011m8
IDBIZ59FFK139121A	1	6-Jul-11	0	0	F	15-	0	2011m7
IDBIZ59FMK019621A	1	1-Oct-11	1	0	M	15-	0	2011m10
IDBIZ59FMK030711A	1	15-Oct-11	1	0	M	15-	0	2011m10
IDBIZ59FMK049051A	1	13-Nov-11	1	0	M	15-	0	2011m11
IDBIZ59FMK109691A	1	28-Dec-11	0	0	M	15-	0	2011m12
IDBIZ59FMK130301A	1	5-Sep-11	1	0	M	15-	0	2011m9
IDBIZ59FMK165211A	1	14-Jul-11	0	0	M	15-	0	2011m7
IDBIZ59GMK107121A	1	10-May-11	0	1	M	15-	0	2011m5
IDBIZ60FFK008271A	1	1-Sep-11	1	0	F	15-	0	2011m9
IDBIZ60FFK015771A	1	22-Sep-11	1	0	F	15-	0	2011m9
IDBIZ60FFK018731A	1	1-Oct-11	1	0	F	15-	0	2011m10
IDBIZ60FFK055101A	2	25-May-11	0	1	F	15-	0	2011m5
IDBIZ60FFK055101A	3	9-Nov-11	0	1	F	15-	0	2011m11
IDBIZ60FFK112971A	1	5-Sep-11	1	0	F	15-	0	2011m9
IDBIZ60FFK119591A	1	30-Sep-11	0	0	F	15-	0	2011m9
IDBIZ60FFK125411A	1	25-Sep-11	1	0	F	15-	0	2011m9
IDBIZ60FFK128491A	1	8-Oct-11	1	0	F	15-	0	2011m10
IDBIZ60FFK129781A	1	22-Aug-11	1	0	F	15-	0	2011m8
IDBIZ60FFK163931A	1	10-Oct-11	1	0	F	60-	0	2011m10
IDBIZ60FMK014161A	1	18-Sep-11	1	0	M	15-	0	2011m9
IDBIZ60FMK037601A	1	31-Jan-11	0	0	M	15-	0	2011m1
IDBIZ60FMK059301A	1	28-Nov-11	1	0	M	15-	0	2011m11
IDBIZ61FFK023381A	1	22-Jan-11	0	1	F	15-	0	2011m1
IDBIZ61FFK031421A	1	28-Jan-11	0	1	F	15-	0	2011m1
IDBIZ61FFK065051A	1	5-Sep-11	1	0	F	15-	0	2011m9
IDBIZ61FFK077201A	1	6-Apr-11	0	1	F	15-	0	2011m4
IDBIZ61FFK078381A	1	29-Mar-11	1	0	F	15-	0	2011m3
IDBIZ61FFK088261A	1	3-May-11	0	0	F	15-	0	2011m5
IDBIZ61FFK094451A	2	21-Dec-11	0	0	F	15-	0	2011m12
IDBIZ61FFK127731A	1	30-Sep-11	1	0	F	15-	0	2011m9
IDBIZ61FMK006351A	1	13-Jan-11	1	0	M	15-	0	2011m1
IDBIZ61FMK012891A	1	13-Sep-11	0	1	M	15-	0	2011m9
IDBIZ61FMK077901A	1	14-Sep-11	1	0	M	15-	0	2011m9
IDBIZ61FMK083861A	1	25-Sep-11	1	0	M	15-	0	2011m9
IDBIZ62FFK004941A	1	27-Aug-11	0	1	F	15-	0	2011m8
IDBIZ62FFK009941A	1	2-Feb-11	0	1	F	15-	0	2011m2
IDBIZ62FFK010291A	1	11-Sep-11	0	1	F	15-	0	2011m9
IDBIZ62FFK028921A	1	20-Oct-11	1	0	F	15-	0	2011m10
IDBIZ62FFK037201A	1	2-Feb-11	0	0	F	15-	0	2011m2
IDBIZ62FFK039881A	1	24-Jan-11	1	0	F	15-	0	2011m1
IDBIZ62FFK045681A	1	17-Nov-11	0	0	F	15-	0	2011m11
IDBIZ62FFK110541A	2	24-Aug-11	0	1	F	15-	0	2011m8
IDBIZ62FFK139631A	2	6-Jul-11	0	1	F	15-	0	2011m7
IDBIZ62FFK212271A	1	24-Aug-11	0	0	F	15-	0	2011m8
IDBIZ62FMK003981A	1	17-Aug-11	1	0	F	15-	0	2011m8
IDBIZ62FMK060941A	1	8-Jun-11	0	1	M	60-	0	2011m6
IDBIZ62FMK075421A	1	5-Sep-11	1	0	M	15-	0	2011m9
IDBIZ62FMK125831A	1	9-Aug-11	1	0	M	15-	0	2011m8
IDBIZ62FMK145501A	1	22-Sep-11	1	0	M	15-	0	2011m9
IDBIZ62LMK066051A	1	6-Aug-11	1	0	M	15-	0	2011m8
IDBIZ63FFK016871A	1	24-Sep-11	1	0	F	15-	0	2011m9
IDBIZ63FFK069221A	1	20-Sep-11	1	0	F	15-	0	2011m9
IDBIZ63FFK083611A	1	23-Mar-11	0	1	F	15-	0	2011m3
IDBIZ63FFK087141A	1	25-Mar-11	1	0	F	15-	0	2011m3
IDBIZ63FFK112061A	1	30-Aug-11	1	0	F	15-	0	2011m8
IDBIZ63FFK132271A	1	29-Jun-11	0	0	F	15-	0	2011m6
IDBIZ63FMK060061A	1	7-Jun-11	0	0	M	15-	0	2011m6
IDBIZ63FMK087471A	1	22-Mar-11	1	0	M	15-	0	2011m3
IDBIZ63FMK088111A	1	23-Mar-11	0	0	M	15-	0	2011m3
IDBIZ63FMK090461A	1	26-Mar-11	0	1	M	15-	0	2011m3
IDBIZ63FMK162971A	1	16-Jul-11	0	0	M	15-	0	2011m7
IDBIZ64EMK066171A	1	6-Aug-11	1	0	M	15-	0	2011m8
IDBIZ64FFK011361A	1	13-Sep-11	0	1	F	15-	0	2011m9
IDBIZ64FFK026571A	1	15-Oct-11	1	0	F	15-	0	2011m10
IDBIZ64FFK029691A	1	20-Oct-11	1	0	F	15-	0	2011m10
IDBIZ64FFK134821A	1	30-Jun-11	0	0	F	15-	0	2011m6
IDBIZ64FFK139441A	1	7-Jul-11	1	0	F	15-	0	2011m7
IDBIZ64FMK070031A	1	16-Aug-11	0	0	M	15-	0	2011m8
IDBIZ64FMK219021A	1	1-Nov-11	0	1	M	15-	0	2011m11
IDBIZ65EMK074471A	1	30-Mar-11	0	1	M	15-	0	2011m3
IDBIZ65FFK000991A	1	6-Aug-11	1	0	F	15-	0	2011m8
IDBIZ65FFK004851A	1	22-Aug-11	0	0	F	15-	0	2011m8
IDBIZ65FFK053871A	1	30-Nov-11	0	0	F	15-	0	2011m11
IDBIZ65FFK060911A	1	12-Aug-11	1	0	F	15-	0	2011m8
IDBIZ65FFK070001A	1	14-Sep-11	1	0	F	15-	0	2011m9
IDBIZ65FFK076651A	1	3-Oct-11	1	0	F	15-	0	2011m10
IDBIZ65FFK082141A	1	16-Aug-11	1	0	F	15-	0	2011m8
IDBIZ65FFK091141A	2	21-Dec-11	1	0	F	15-	0	2011m12
IDBIZ65FFK175691A	1	16-Oct-11	1	1	F	15-	1	2011m10
IDBIZ65FFK192861A	1	4-Nov-11	0	1	F	15-	0	2011m11
IDBIZ65FMK059871A	1	29-Nov-11	0	0	M	15-	0	2011m11
IDBIZ65FMK066221A	1	6-Aug-11	0	1	M	15-	0	2011m8
IDBIZ65FMK085271A	1	28-Sep-11	1	0	M	15-	0	2011m9
IDBIZ65FMK138301A	1	16-Sep-11	0	0	M	15-	0	2011m9
IDBIZ65FMK153591A	1	4-Jul-11	1	0	M	15-	0	2011m7
IDBIZ65FMK193391A	1	21-Oct-11	1	1	M	15-	1	2011m10
IDBIZ65FMK226791A	1	17-Nov-11	1	1	M	15-	1	2011m11
IDBIZ66FFK001321A	1	11-Aug-11	0	0	F	15-	0	2011m8
IDBIZ66FFK004381A	1	22-Aug-11	0	1	F	15-	0	2011m8
IDBIZ66FFK020241A	1	1-Oct-11	1	0	F	15-	0	2011m10
IDBIZ66FFK057201A	1	3-Dec-11	0	1	F	15-	0	2011m12
IDBIZ66FFK067321A	1	2-Apr-11	0	1	F	15-	0	2011m4
IDBIZ66FMK022501A	1	27-Jan-11	0	1	M	15-	0	2011m1
IDBIZ66FMK032871A	1	28-Jan-11	0	0	M	15-	0	2011m1
IDBIZ66FMK059371A	1	6-Jun-11	1	0	M	15-	0	2011m6
IDBIZ66FMK075411A	1	22-Mar-11	0	0	M	15-	0	2011m3
IDBIZ66FMK093991A	1	20-Oct-11	1	0	M	15-	0	2011m10
IDBIZ66FMK099371A	1	17-Mar-11	0	1	M	15-	0	2011m3
IDBIZ66FMK143541A	1	22-Sep-11	1	0	M	15-	0	2011m9
IDBIZ66FMK165611A	1	15-Jul-11	1	0	M	15-	0	2011m7
IDBIZ66FMK215681A	1	31-Oct-11	0	1	M	15-	0	2011m10
IDBIZ66FMK231101A	1	29-Apr-11	0	0	M	15-	0	2011m4
IDBIZ67FFK032761A	1	31-Jan-11	0	1	F	15-	0	2011m1
IDBIZ67FFK051071A	1	26-Nov-11	0	1	F	15-	0	2011m11
IDBIZ67FFK061951A	1	20-Aug-11	1	0	F	15-	0	2011m8
IDBIZ67FFK064451A	1	30-Mar-11	0	0	F	15-	0	2011m3
IDBIZ67FFK064531A	1	24-Aug-11	1	0	F	15-	0	2011m8
IDBIZ67FFK072231A	1	25-Sep-11	1	0	F	15-	0	2011m9
IDBIZ67FFK072941A	1	25-Sep-11	0	0	F	15-	0	2011m9
IDBIZ67FFK076071A	1	1-Oct-11	0	1	F	15-	0	2011m10
IDBIZ67FFK180611A	1	24-Oct-11	0	1	F	15-	0	2011m10
IDBIZ67FFK188811A	1	31-Oct-11	1	0	F	15-	0	2011m10
IDBIZ67FMK005001A	1	15-Jan-11	0	0	M	15-	0	2011m1
IDBIZ67FMK050491A	1	17-Nov-11	1	0	M	15-	0	2011m11
IDBIZ67FMK058431A	1	4-Jun-11	0	0	M	15-	0	2011m6
IDBIZ67FMK078241A	1	7-Sep-11	1	0	M	15-	0	2011m9
IDBIZ67FMK084651A	1	30-Mar-11	1	0	M	15-	0	2011m3
IDBIZ67FMK084651A	2	27-Aug-11	1	0	M	15-	0	2011m8
IDBIZ67FMK136131A	1	25-Sep-11	1	0	M	60-	0	2011m9
IDBIZ67FMK151511A	1	30-Sep-11	1	0	M	15-	0	2011m9
IDBIZ67FMK212331A	1	4-Nov-11	0	1	M	15-	0	2011m11
IDBIZ67FMK217551A	1	1-Nov-11	1	1	M	15-	1	2011m11
IDBIZ68FFK001041A	1	4-Aug-11	1	0	F	15-	0	2011m8
IDBIZ68FFK004051A	1	19-Aug-11	0	1	F	15-	0	2011m8
IDBIZ68FFK010911A	1	13-Sep-11	0	1	F	15-	0	2011m9
IDBIZ68FFK041481A	1	6-Jun-11	0	1	F	15-	0	2011m6
IDBIZ68FFK058071A	1	6-Aug-11	1	0	F	15-	0	2011m8
IDBIZ68FFK060101A	1	31-Mar-11	0	0	F	15-	0	2011m3
IDBIZ68FFK071091A	1	24-Sep-11	1	0	F	15-	0	2011m9
IDBIZ68FFK075511A	1	28-Sep-11	1	0	F	15-	0	2011m9
IDBIZ68FFK076831A	1	23-Mar-11	1	0	F	15-	0	2011m3
IDBIZ68FFK081281A	1	24-Aug-11	1	0	F	15-	0	2011m8
IDBIZ68FFK087781A	1	15-Dec-11	0	1	F	15-	0	2011m12
IDBIZ68FFK173561A	1	27-Oct-11	1	0	F	15-	0	2011m10
IDBIZ68FFK194441A	2	30-Oct-11	0	0	F	15-	0	2011m10
IDBIZ68FFK194481A	1	29-Oct-11	0	0	F	15-	0	2011m10
IDBIZ68FFK195831A	1	8-Nov-11	0	1	F	15-	0	2011m11
IDBIZ68FFK201531A	1	13-Nov-11	1	0	F	15-	0	2011m11
IDBIZ68FMK062621A	1	30-Nov-11	0	0	M	15-	0	2011m11
IDBIZ68FMK063711A	1	30-Nov-11	0	1	M	15-	0	2011m11
IDBIZ68FMK063901A	1	10-Jun-11	0	1	M	15-	0	2011m6
IDBIZ68FMK083431A	1	30-Mar-11	1	0	M	15-	0	2011m3
IDBIZ68FMK087701A	1	22-Mar-11	1	0	M	15-	0	2011m3
IDBIZ68FMK097181A	1	20-Oct-11	1	0	M	15-	0	2011m10
IDBIZ69FFK066361A	1	5-Sep-11	1	0	F	15-	0	2011m9
IDBIZ69FFK080001A	1	31-Mar-11	1	0	F	15-	0	2011m3
IDBIZ69FFK178001A	1	31-Oct-11	0	1	F	15-	0	2011m10
IDBIZ69FMK029911A	1	25-Jan-11	0	1	M	15-	0	2011m1
IDBIZ69FMK031951A	1	31-Oct-11	1	0	M	15-	0	2011m10
IDBIZ69FMK070351A	1	20-Aug-11	0	1	M	15-	0	2011m8
IDBIZ69KFK074191A	1	30-Mar-11	1	0	F	15-	0	2011m3
IDBIZ70BMK152261A	1	29-Jun-11	0	0	M	15-	0	2011m6
IDBIZ70FFK001341A	1	11-Aug-11	1	0	F	15-	0	2011m8
IDBIZ70FFK023821A	1	11-Nov-11	0	1	F	15-	0	2011m11
IDBIZ70FFK031211A	1	28-Jan-11	0	1	F	15-	0	2011m1
IDBIZ70FFK031211A	2	22-Oct-11	1	0	F	15-	0	2011m10
IDBIZ70FFK034351A	1	27-Jan-11	0	0	F	15-	0	2011m1
IDBIZ70FFK039911A	1	13-Nov-11	1	0	F	15-	0	2011m11
IDBIZ70FFK050051A	1	23-Nov-11	1	0	F	15-	0	2011m11
IDBIZ70FFK050611A	1	24-Nov-11	1	0	F	15-	0	2011m11
IDBIZ70FFK050691A	1	24-Nov-11	0	1	F	15-	0	2011m11
IDBIZ70FFK060141A	1	12-Aug-11	0	0	F	15-	0	2011m8
IDBIZ70FFK066711A	1	5-Sep-11	1	0	F	15-	0	2011m9
IDBIZ70FFK068671A	1	1-Apr-11	0	1	F	15-	0	2011m4
IDBIZ70FFK077621A	1	15-Oct-11	1	0	F	15-	0	2011m10
IDBIZ70FFK085761A	1	25-Oct-11	1	0	F	15-	0	2011m10
IDBIZ70FFK090081A	2	26-Dec-11	1	0	F	15-	0	2011m12
IDBIZ70FFK111131A	1	24-Aug-11	0	1	F	15-	0	2011m8
IDBIZ70FFK125161A	1	22-Sep-11	1	0	F	15-	0	2011m9
IDBIZ70FFK133801A	2	4-Jul-11	0	0	F	15-	0	2011m7
IDBIZ70FFK180011A	1	25-Oct-11	1	0	F	15-	0	2011m10
IDBIZ70FFK185131A	1	9-Nov-11	0	0	F	15-	0	2011m11
IDBIZ70FFK191931A	1	4-Nov-11	1	0	F	15-	0	2011m11
IDBIZ70FMK025701A	1	15-Oct-11	1	0	M	15-	0	2011m10
IDBIZ70HFK058241A	1	6-Aug-11	0	0	F	15-	0	2011m8
IDBIZ70HFK061121A	1	13-Aug-11	1	1	F	15-	1	2011m8
IDBIZ70HFK132651A	1	30-Jun-11	1	0	F	15-	0	2011m6
IDBIZ71FFK024541A	1	22-Jan-11	0	1	F	15-	0	2011m1
IDBIZ71FFK043781A	1	13-Nov-11	1	0	F	15-	0	2011m11
IDBIZ71FFK044501A	1	15-Nov-11	1	0	F	15-	0	2011m11
IDBIZ71FFK108021A	2	7-Aug-11	1	0	F	15-	0	2011m8
IDBIZ71FFK116721A	1	9-Aug-11	1	0	F	15-	0	2011m8
IDBIZ71FFK121371A	1	16-Sep-11	1	0	F	15-	0	2011m9
IDBIZ71FMK006371A	1	13-Jan-11	0	1	M	15-	0	2011m1
IDBIZ71FMK006371A	2	28-Aug-11	0	1	M	15-	0	2011m8
IDBIZ71FMK039901A	1	31-Jan-11	0	1	M	15-	0	2011m1
IDBIZ71FMK070321A	1	24-Mar-11	1	1	M	15-	1	2011m3
IDBIZ71FMK090311A	1	15-Oct-11	0	0	M	15-	0	2011m10
IDBIZ71KMK232751A	1	24-Mar-11	0	0	M	15-	0	2011m3
IDBIZ72FFK012801A	1	1-Sep-11	1	1	F	15-	1	2011m9
IDBIZ72FFK020561A	1	8-Oct-11	1	0	F	15-	0	2011m10
IDBIZ72FFK035091A	1	1-Nov-11	0	0	F	15-	0	2011m11
IDBIZ72FFK040311A	1	24-Jan-11	1	0	F	15-	0	2011m1
IDBIZ72FFK045071A	1	17-Nov-11	0	0	F	15-	0	2011m11
IDBIZ72FFK045631A	1	18-Nov-11	1	0	F	15-	0	2011m11
IDBIZ72FFK053361A	1	30-Nov-11	1	0	F	15-	0	2011m11
IDBIZ72FFK063371A	1	29-Mar-11	1	0	F	15-	0	2011m3
IDBIZ72FFK073831A	1	29-Mar-11	0	1	F	15-	0	2011m3
IDBIZ72FFK075911A	1	29-Sep-11	1	0	F	15-	0	2011m9
IDBIZ72FFK076531A	1	3-Oct-11	1	0	F	15-	0	2011m10
IDBIZ72FFK077881A	1	23-Mar-11	1	1	F	15-	1	2011m3
IDBIZ72FFK078651A	1	26-Mar-11	0	1	F	15-	0	2011m3
IDBIZ72FFK139291A	1	6-Jul-11	0	0	F	15-	0	2011m7
IDBIZ72FFK164511A	1	10-Oct-11	1	0	F	15-	0	2011m10
IDBIZ72FMK010231A	1	13-Sep-11	1	0	M	15-	0	2011m9
IDBIZ72FMK024021A	1	11-Oct-11	0	1	M	15-	0	2011m10
IDBIZ72FMK074911A	1	5-Sep-11	0	0	M	15-	0	2011m9
IDBIZ72FMK076131A	1	5-Sep-11	0	0	M	15-	0	2011m9
IDBIZ72FMK108451A	1	9-May-11	0	0	M	15-	0	2011m5
IDBIZ72FMK206141A	1	3-Nov-11	0	0	M	15-	0	2011m11
IDBIZ73DMK090051A	1	8-Oct-11	1	0	M	15-	0	2011m10
IDBIZ73FFK046981A	1	27-May-11	0	0	F	15-	0	2011m5
IDBIZ73FFK048051A	1	30-May-11	1	0	F	15-	0	2011m5
IDBIZ73FFK049631A	1	2-Jun-11	0	0	F	15-	0	2011m6
IDBIZ73FFK074351A	1	5-Sep-11	1	0	F	15-	0	2011m9
IDBIZ73FFK107881A	1	2-Aug-11	1	0	F	15-	0	2011m8
IDBIZ73FFK118281A	1	13-Oct-11	1	0	F	15-	0	2011m10
IDBIZ73FFK206561A	1	8-Nov-11	0	1	F	15-	0	2011m11
IDBIZ73FMK037951A	1	31-Jan-11	1	0	M	15-	0	2011m1
IDBIZ73FMK071851A	1	13-Apr-11	1	0	M	15-	0	2011m4
IDBIZ73FMK102241A	1	15-Dec-11	0	1	M	15-	0	2011m12
IDBIZ73FMK128101A	1	30-Aug-11	1	0	M	15-	0	2011m8
IDBIZ73FMK198731A	1	31-Oct-11	0	1	M	15-	0	2011m10
IDBIZ73FMK201991A	1	16-Nov-11	1	0	M	15-	0	2011m11
IDBIZ74FFK000211A	1	1-Aug-11	0	1	F	15-	0	2011m8
IDBIZ74FFK000661A	1	11-Aug-11	1	0	F	15-	0	2011m8
IDBIZ74FFK009091A	1	8-Sep-11	1	1	F	15-	1	2011m9
IDBIZ74FFK016131A	1	24-Sep-11	1	0	F	15-	0	2011m9
IDBIZ74FFK020581A	1	8-Oct-11	1	0	F	15-	0	2011m10
IDBIZ74FFK036991A	1	1-Nov-11	0	1	F	15-	0	2011m11
IDBIZ74FFK046261A	1	18-Nov-11	1	0	F	15-	0	2011m11
IDBIZ74FFK065121A	1	27-Aug-11	0	1	F	15-	0	2011m8
IDBIZ74FFK066411A	1	5-Sep-11	0	1	F	15-	0	2011m9
IDBIZ74FFK109651A	1	7-Oct-11	1	0	F	15-	0	2011m10
IDBIZ74FFK122801A	1	17-Sep-11	1	0	F	15-	0	2011m9
IDBIZ74FFK125611A	1	28-Sep-11	0	1	F	15-	0	2011m9
IDBIZ74FFK175791A	1	16-Oct-11	1	0	F	15-	0	2011m10
IDBIZ74FFK191971A	1	1-Nov-11	1	1	F	15-	1	2011m11
IDBIZ74FMK009111A	1	1-Sep-11	1	0	F	15-	0	2011m9
IDBIZ74FMK011521A	1	17-Jan-11	0	1	M	15-	0	2011m1
IDBIZ74FMK014781A	1	15-Sep-11	1	0	M	15-	0	2011m9
IDBIZ74FMK127921A	1	30-Aug-11	1	0	M	15-	0	2011m8
IDBIZ74FMK199681A	1	31-Oct-11	0	1	M	15-	0	2011m10
IDBIZ74FMK222581A	1	5-Nov-11	0	1	M	15-	0	2011m11
IDBIZ74FMK226511A	1	19-Nov-11	0	1	M	15-	0	2011m11
IDBIZ74GMK000261A	1	1-Aug-11	1	1	M	15-	1	2011m8
IDBIZ74HMK016501A	1	21-Sep-11	1	0	M	15-	0	2011m9
IDBIZ74HMK083491A	1	25-Sep-11	0	0	M	15-	0	2011m9
IDBIZ74IMK130171A	1	24-Aug-11	1	0	M	15-	0	2011m8
IDBIZ74JMK008761A	1	14-Jan-11	0	1	M	15-	0	2011m1
IDBIZ74KFK076311A	1	3-Oct-11	0	0	F	15-	0	2011m10
IDBIZ75FFK014511A	1	21-Sep-11	1	0	F	15-	0	2011m9
IDBIZ75FFK051171A	1	26-Nov-11	0	0	F	15-	0	2011m11
IDBIZ75FFK066851A	1	31-Mar-11	1	0	F	15-	0	2011m3
IDBIZ75FFK120911A	1	28-Sep-11	1	0	F	15-	0	2011m9
IDBIZ75FFK164131A	1	10-Oct-11	0	1	F	15-	0	2011m10
IDBIZ75FMK076281A	1	5-Sep-11	1	0	M	15-	0	2011m9
IDBIZ75FMK226751A	1	19-Nov-11	0	1	M	15-	0	2011m11
IDBIZ76AMK082991A	1	29-Mar-11	0	1	M	15-	0	2011m3
IDBIZ76BFK064031A	1	26-Aug-11	1	0	F	15-	0	2011m8
IDBIZ76DMK017181A	1	21-Sep-11	1	1	M	15-	1	2011m9
IDBIZ76FFK010841A	1	13-Sep-11	1	0	F	15-	0	2011m9
IDBIZ76FFK048781A	1	31-May-11	0	0	F	15-	0	2011m5
IDBIZ76FFK060321A	1	17-Mar-11	1	0	F	15-	0	2011m3
IDBIZ76FFK076731A	1	3-Oct-11	1	0	F	15-	0	2011m10
IDBIZ76FFK092291A	1	27-Dec-11	0	0	F	15-	0	2011m12
IDBIZ76FFK162671A	1	8-Oct-11	0	0	F	15-	0	2011m10
IDBIZ76FMK001581A	1	11-Aug-11	1	0	M	15-	0	2011m8
IDBIZ76FMK107781A	1	6-May-11	0	1	M	15-	0	2011m5
IDBIZ76FMK128551A	2	15-Aug-11	1	0	M	15-	0	2011m8
IDBIZ76FMK139621A	1	16-Sep-11	1	0	M	15-	0	2011m9
IDBIZ76FMK162181A	1	11-Jul-11	0	0	M	15-	0	2011m7
IDBIZ76GMK080981A	1	24-Sep-11	1	0	M	15-	0	2011m9
IDBIZ76JMK025831A	1	15-Oct-11	0	1	M	15-	0	2011m10
IDBIZ77FFK018131A	1	30-Sep-11	1	1	F	15-	1	2011m9
IDBIZ77FFK036811A	1	1-Feb-11	1	0	F	15-	0	2011m2
IDBIZ77FFK038001A	1	8-Nov-11	1	0	F	15-	0	2011m11
IDBIZ77FFK064561A	1	24-Aug-11	1	0	F	15-	0	2011m8
IDBIZ77FFK196111A	1	8-Nov-11	1	0	F	15-	0	2011m11
IDBIZ77FMK051301A	1	17-Nov-11	0	0	M	15-	0	2011m11
IDBIZ77FMK104001A	1	4-May-11	0	0	M	15-	0	2011m5
IDBIZ77FMK217841A	1	1-Nov-11	0	0	M	15-	0	2011m11
IDBIZ78AMK071201A	1	20-Aug-11	1	0	M	15-	0	2011m8
IDBIZ78BFK003401A	1	17-Aug-11	0	0	F	15-	0	2011m8
IDBIZ78DFK078881A	1	11-Apr-11	0	0	F	15-	0	2011m4
IDBIZ78FFK005011A	1	27-Aug-11	1	0	F	15-	0	2011m8
IDBIZ78FFK023851A	1	15-Oct-11	1	0	F	15-	0	2011m10
IDBIZ78FFK027431A	1	19-Oct-11	1	0	F	15-	0	2011m10
IDBIZ78FFK033531A	1	31-Jan-11	1	0	F	15-	0	2011m1
IDBIZ78FFK053991A	1	30-Nov-11	0	0	F	15-	0	2011m11
IDBIZ78FFK065301A	1	18-Mar-11	1	0	F	15-	0	2011m3
IDBIZ78FFK065461A	1	22-Mar-11	0	0	F	15-	0	2011m3
IDBIZ78FFK066641A	1	5-Sep-11	1	0	F	15-	0	2011m9
IDBIZ78FFK080131A	1	25-Oct-11	0	0	F	15-	0	2011m10
IDBIZ78FFK088651A	1	3-May-11	0	0	F	15-	0	2011m5
IDBIZ78FMK148901A	1	17-Aug-11	0	0	M	15-	0	2011m8
IDBIZ78FMK203871A	1	31-Oct-11	0	1	M	15-	0	2011m10
IDBIZ78FMK206131A	1	3-Nov-11	0	0	M	15-	0	2011m11
IDBIZ78GFK062921A	1	25-Aug-11	0	1	F	15-	0	2011m8
IDBIZ78HMK079311A	1	1-Apr-11	1	0	M	15-	0	2011m4
IDBIZ79DFK192751A	1	4-Nov-11	0	1	F	15-	0	2011m11
IDBIZ79DMK042281A	1	3-Nov-11	0	1	M	15-	0	2011m11
IDBIZ79DMK131541A	1	11-Sep-11	1	0	M	15-	0	2011m9
IDBIZ79EFK066731A	1	5-Sep-11	1	0	F	15-	0	2011m9
IDBIZ79EFK076351A	1	8-Oct-11	1	0	F	15-	0	2011m10
IDBIZ79EFK076431A	1	3-Oct-11	1	0	F	15-	0	2011m10
IDBIZ79EFK092781A	1	22-Dec-11	0	0	F	15-	0	2011m12
IDBIZ79FFK001401A	1	11-Aug-11	1	0	F	15-	0	2011m8
IDBIZ79FFK055611A	1	30-Nov-11	0	1	F	15-	0	2011m11
IDBIZ79FFK056371A	1	3-Dec-11	0	0	F	15-	0	2011m12
IDBIZ79FFK172671A	1	27-Oct-11	0	1	F	15-	0	2011m10
IDBIZ79FMK002481A	1	11-Aug-11	1	0	M	15-	0	2011m8
IDBIZ79FMK102451A	1	3-May-11	0	0	M	15-	0	2011m5
IDBIZ79FMK165561A	1	14-Jul-11	1	0	M	15-	0	2011m7
IDBIZ79FMK192681A	1	15-Oct-11	1	0	M	15-	0	2011m10
IDBIZ79FMK199661A	1	31-Oct-11	0	1	M	15-	0	2011m10
IDBIZ79GMK074241A	1	20-Sep-11	1	0	M	15-	0	2011m9
IDBIZ79JFK138211A	1	2-Jul-11	0	0	F	15-	0	2011m7
IDBIZ80FFK048911A	1	8-Jun-11	0	0	F	15-	0	2011m6
IDBIZ80FFK080161A	1	1-Apr-11	1	0	F	15-	0	2011m4
IDBIZ80FFK123581A	1	7-Sep-11	1	0	F	15-	0	2011m9
IDBIZ80FFK173951A	1	25-Oct-11	0	1	F	15-	0	2011m10
IDBIZ80FFK174401A	1	31-Oct-11	0	1	F	15-	0	2011m10
IDBIZ80FMK000761A	1	4-Aug-11	1	0	M	15-	0	2011m8
IDBIZ80FMK132721A	1	10-Sep-11	1	0	M	15-	0	2011m9
IDBIZ80GMK087331A	1	1-Oct-11	1	0	M	15-	0	2011m10
IDBIZ80JFK057741A	1	1-Aug-11	1	0	F	15-	0	2011m8
IDBIZ80KMK084471A	1	28-Sep-11	1	0	M	15-	0	2011m9
IDBIZ81EFK071771A	1	30-Sep-11	1	1	F	15-	1	2011m9
IDBIZ81FFK037201A	1	31-Jan-11	0	0	F	15-	0	2011m1
IDBIZ81FFK089561A	1	3-May-11	0	0	F	15-	0	2011m5
IDBIZ81FFK094141A	1	10-May-11	0	0	F	15-	0	2011m5
IDBIZ81FFK120051A	1	28-Sep-11	1	0	F	15-	0	2011m9
IDBIZ81FFK127481A	1	30-Sep-11	1	0	F	15-	0	2011m9
IDBIZ81FFK170211A	1	22-Oct-11	1	0	F	15-	0	2011m10
IDBIZ81FFK212341A	1	5-Sep-11	0	1	F	15-	0	2011m9
IDBIZ81FMK100871A	1	23-Mar-11	0	1	M	15-	0	2011m3
IDBIZ81FMK189791A	1	10-Oct-11	0	0	M	15-	0	2011m10
IDBIZ81FMK194931A	1	23-Oct-11	0	1	M	15-	0	2011m10
IDBIZ81FMK212961A	1	25-Oct-11	1	0	M	15-	0	2011m10
IDBIZ81GFK072331A	1	29-Mar-11	0	0	F	15-	0	2011m3
IDBIZ81HMK232741A	1	27-Aug-11	1	0	M	15-	0	2011m8
IDBIZ81JMK068311A	1	10-Aug-11	0	1	M	15-	0	2011m8
IDBIZ81KFK059751A	1	10-Aug-11	1	0	F	15-	0	2011m8
IDBIZ81LMK013541A	1	13-Sep-11	1	0	M	15-	0	2011m9
IDBIZ82EMK074311A	1	30-Aug-11	1	0	M	15-	0	2011m8
IDBIZ82EMK086191A	1	28-Sep-11	1	0	M	15-	0	2011m9
IDBIZ82FFK010791A	1	11-Sep-11	0	1	F	15-	0	2011m9
IDBIZ82FFK022371A	1	21-Jan-11	1	0	F	15-	0	2011m1
IDBIZ82FFK023421A	1	22-Jan-11	0	1	F	15-	0	2011m1
IDBIZ82FFK025871A	1	15-Oct-11	1	0	F	15-	0	2011m10
IDBIZ82FFK086061A	1	25-Oct-11	1	0	F	15-	0	2011m10
IDBIZ82FFK125431A	1	25-Sep-11	1	0	F	15-	0	2011m9
IDBIZ82FFK171041A	2	23-Oct-11	0	1	F	15-	0	2011m10
IDBIZ82FFK171761A	1	25-Oct-11	0	1	F	15-	0	2011m10
IDBIZ82FMK048941A	1	13-Nov-11	0	0	M	15-	0	2011m11
IDBIZ82FMK069071A	1	12-Aug-11	1	0	M	15-	0	2011m8
IDBIZ82FMK196291A	1	23-Oct-11	1	0	M	15-	0	2011m10
IDBIZ82HFK062291A	1	20-Aug-11	1	0	F	15-	0	2011m8
IDBIZ83CFK179511A	1	19-Nov-11	0	1	F	15-	0	2011m11
IDBIZ83CMK124891A	1	2-Aug-11	1	0	M	15-	0	2011m8
IDBIZ83EFK075731A	1	28-Sep-11	1	0	F	15-	0	2011m9
IDBIZ83FFK000261A	1	1-Aug-11	0	1	F	15-	0	2011m8
IDBIZ83FFK019171A	1	19-Jan-11	1	0	F	15-	0	2011m1
IDBIZ83FFK019841A	1	8-Oct-11	0	0	F	15-	0	2011m10
IDBIZ83FFK048641A	1	22-Nov-11	0	1	F	15-	0	2011m11
IDBIZ83FFK052231A	1	22-Nov-11	1	0	F	15-	0	2011m11
IDBIZ83FFK076241A	1	1-Oct-11	1	0	F	15-	0	2011m10
IDBIZ83FFK141031A	1	8-Jul-11	1	0	F	15-	0	2011m7
IDBIZ83FFK186401A	1	25-Oct-11	0	1	F	15-	0	2011m10
IDBIZ83FFK200651A	1	19-Nov-11	1	0	F	15-	0	2011m11
IDBIZ83FMK039071A	1	31-Oct-11	1	0	M	15-	0	2011m10
IDBIZ83FMK222991A	1	8-Nov-11	0	1	M	15-	0	2011m11
IDBIZ83GMK001251A	1	6-Aug-11	1	0	M	15-	0	2011m8
IDBIZ83HMK152441A	1	30-Jun-11	0	0	M	15-	0	2011m6
IDBIZ83LMK090801A	1	29-Mar-11	0	1	M	15-	0	2011m3
IDBIZ84DMK019041A	1	24-Sep-11	1	1	M	15-	1	2011m9
IDBIZ84EMK107611A	1	6-May-11	0	1	M	15-	0	2011m5
IDBIZ84FFK030841A	1	17-Aug-11	1	0	F	15-	0	2011m8
IDBIZ84FFK060641A	1	12-Aug-11	1	1	F	15-	1	2011m8
IDBIZ84FMK066411A	1	24-Mar-11	1	0	M	15-	0	2011m3
IDBIZ84FMK066411A	2	8-Aug-11	0	0	M	15-	0	2011m8
IDBIZ84HFK069961A	1	14-Sep-11	1	0	F	15-	0	2011m9
IDBIZ84HMK223451A	1	8-Nov-11	0	1	M	15-	0	2011m11
IDBIZ84IMK163711A	1	11-Jul-11	0	0	M	15-	0	2011m7
IDBIZ84JMK066911A	1	25-Mar-11	0	1	M	15-	0	2011m3
IDBIZ85AMK215841A	1	1-Nov-11	0	1	M	15-	0	2011m11
IDBIZ85DFK176741A	1	1-Nov-11	1	0	F	15-	0	2011m11
IDBIZ85DMK205551A	1	19-Nov-11	0	1	M	15-	0	2011m11
IDBIZ85EFK076871A	1	5-Oct-11	1	0	F	15-	0	2011m10
IDBIZ85EMK131461A	1	17-Aug-11	1	0	M	15-	0	2011m8
IDBIZ85FFK019541A	1	21-Jan-11	0	1	F	15-	0	2011m1
IDBIZ85FFK090421A	1	20-Dec-11	0	0	F	15-	0	2011m12
IDBIZ85FFK113001A	1	5-Sep-11	0	0	F	15-	0	2011m9
IDBIZ85FFK121441A	1	16-Sep-11	0	0	F	15-	0	2011m9
IDBIZ85FMK077781A	1	1-Apr-11	0	0	M	15-	0	2011m4
IDBIZ85HFK074311A	1	28-Sep-11	1	0	F	15-	0	2011m9
IDBIZ85HFK078221A	1	25-Mar-11	0	1	F	15-	0	2011m3
IDBIZ85HMK072111A	1	28-Mar-11	1	0	M	15-	0	2011m3
IDBIZ85KFK023761A	1	15-Oct-11	1	0	F	15-	0	2011m10
IDBIZ85LMK081011A	1	8-Apr-11	0	1	M	15-	0	2011m4
IDBIZ86AFK070341A	1	20-Sep-11	1	0	F	15-	0	2011m9
IDBIZ86AFK113291A	1	2-Sep-11	1	0	F	15-	0	2011m9
IDBIZ86AMK065701A	1	1-Aug-11	1	0	M	15-	0	2011m8
IDBIZ86BFK016951A	1	20-Jan-11	0	0	F	15-	0	2011m1
IDBIZ86BMK066261A	1	6-Aug-11	1	0	M	15-	0	2011m8
IDBIZ86EFK209211A	1	27-Aug-11	1	0	F	15-	0	2011m8
IDBIZ86FFK000191A	1	11-Aug-11	1	0	F	15-	0	2011m8
IDBIZ86FFK005371A	1	31-Jan-11	1	0	F	15-	0	2011m1
IDBIZ86FFK005471A	1	13-Jan-11	0	1	F	15-	0	2011m1
IDBIZ86FFK046781A	1	18-Nov-11	1	0	F	15-	0	2011m11
IDBIZ86FFK064311A	1	30-Mar-11	1	0	F	15-	0	2011m3
IDBIZ86FFK115671A	1	10-Sep-11	1	0	F	15-	0	2011m9
IDBIZ86FFK186781A	2	25-Oct-11	1	0	F	15-	0	2011m10
IDBIZ86FFK198581A	1	19-Nov-11	0	1	F	15-	0	2011m11
IDBIZ86FMK059771A	1	6-Jun-11	0	0	M	15-	0	2011m6
IDBIZ86HFK001001A	1	6-Aug-11	1	0	F	15-	0	2011m8
IDBIZ86HFK058411A	1	8-Aug-11	1	0	F	15-	0	2011m8
IDBIZ86HFK069181A	1	20-Sep-11	1	0	F	15-	0	2011m9
IDBIZ86IMK013921A	1	15-Sep-11	1	0	M	15-	0	2011m9
IDBIZ86JMK024411A	1	20-Jan-11	0	1	M	15-	0	2011m1
IDBIZ86KMK036751A	1	29-Jan-11	0	1	M	15-	0	2011m1
IDBIZ86KMK048581A	1	16-Nov-11	1	0	M	15-	0	2011m11
IDBIZ86KMK069751A	1	23-Mar-11	1	0	M	15-	0	2011m3
IDBIZ86LMK075431A	1	30-Aug-11	1	0	M	15-	0	2011m8
IDBIZ87DMK019941A	1	20-Jan-11	0	1	M	15-	0	2011m1
IDBIZ87DMK081141A	1	24-Sep-11	1	0	M	15-	0	2011m9
IDBIZ87EFK205191A	1	1-Apr-11	1	0	F	15-	0	2011m4
IDBIZ87EFK208781A	1	28-Mar-11	1	0	F	15-	0	2011m3
IDBIZ87EMK083091A	1	5-Sep-11	1	0	M	15-	0	2011m9
IDBIZ87EMK090961A	1	11-Apr-11	0	0	M	15-	0	2011m4
IDBIZ87FFK008431A	1	1-Sep-11	0	1	F	15-	0	2011m9
IDBIZ87FFK032681A	1	26-Oct-11	0	1	F	15-	0	2011m10
IDBIZ87FFK041071A	1	18-Mar-11	1	0	F	15-	0	2011m3
IDBIZ87FFK168141A	1	11-Nov-11	0	0	F	15-	0	2011m11
IDBIZ87FFK204851A	1	1-Aug-11	1	0	F	15-	0	2011m8
IDBIZ87FFK212931A	1	21-Aug-11	0	1	F	15-	0	2011m8
IDBIZ87FMK058211A	1	4-Jun-11	1	0	M	15-	0	2011m6
IDBIZ87FMK069081A	1	12-Aug-11	1	0	M	15-	0	2011m8
IDBIZ87FMK165751A	1	15-Jul-11	0	0	M	15-	0	2011m7
IDBIZ87GMK077791A	1	14-Sep-11	1	0	M	15-	0	2011m9
IDBIZ87HMK061301A	1	7-Jun-11	0	1	M	15-	0	2011m6
IDBIZ87KMK136731A	1	13-Oct-11	0	0	M	15-	0	2011m10
IDBIZ87LFK035611A	1	31-Jan-11	1	0	F	15-	0	2011m1
IDBIZ87LMK127241A	1	26-Aug-11	1	0	M	15-	0	2011m8
IDBIZ88AMK216171A	1	31-Oct-11	1	0	M	15-	0	2011m10
IDBIZ88BFK145561A	1	15-Jul-11	1	0	F	15-	0	2011m7
IDBIZ88EFK085321A	1	25-Mar-11	0	1	F	15-	0	2011m3
IDBIZ88EMK016551A	1	18-Jan-11	0	0	M	15-	0	2011m1
IDBIZ88EMK158001A	1	4-Jul-11	0	1	M	15-	0	2011m7
IDBIZ88FFK051901A	1	28-Nov-11	0	0	F	15-	0	2011m11
IDBIZ88FFK199611A	1	19-Nov-11	0	1	F	15-	0	2011m11
IDBIZ88FMK152561A	1	11-Jul-11	1	0	M	15-	0	2011m7
IDBIZ88HFK040171A	1	24-Jan-11	1	0	F	15-	0	2011m1
IDBIZ88HFK112351A	1	30-Aug-11	1	0	F	15-	0	2011m8
IDBIZ88IMK065711A	1	1-Aug-11	0	1	M	15-	0	2011m8
IDBIZ88IMK083691A	1	29-Mar-11	1	0	M	15-	0	2011m3
IDBIZ88IMK130561A	1	2-Sep-11	1	0	M	15-	0	2011m9
IDBIZ88JMK021231A	1	1-Oct-11	1	0	M	15-	0	2011m10
IDBIZ88JMK075791A	1	5-Sep-11	1	0	M	15-	0	2011m9
IDBIZ88LFK200921A	1	19-Nov-11	1	0	F	15-	0	2011m11
IDBIZ88LMK154841A	1	29-Jun-11	0	1	M	15-	0	2011m6
IDBIZ89AMK109721A	2	28-Dec-11	0	0	M	15-	0	2011m12
IDBIZ89BMK130761A	1	2-Aug-11	0	0	M	15-	0	2011m8
IDBIZ89CMK020071A	1	22-Jan-11	0	0	M	15-	0	2011m1
IDBIZ89FFK029011A	1	12-Jul-11	0	0	F	15-	0	2011m7
IDBIZ89FFK048601A	1	10-Oct-11	1	0	F	15-	0	2011m10
IDBIZ89FFK053141A	2	28-Nov-11	1	0	F	15-	0	2011m11
IDBIZ89FFK094901A	1	6-May-11	0	1	F	15-	0	2011m5
IDBIZ89FFK209851A	1	9-Aug-11	0	0	F	15-	0	2011m8
IDBIZ89FFK212511A	1	2-Nov-11	0	1	F	15-	0	2011m11
IDBIZ89FFK212921A	1	13-Jan-11	1	0	F	15-	0	2011m1
IDBIZ89FFK214581A	1	20-Jan-11	0	1	F	15-	0	2011m1
IDBIZ89FFK214581A	2	8-Sep-11	1	1	F	15-	1	2011m9
IDBIZ89FMK160211A	1	6-Jul-11	1	0	M	15-	0	2011m7
IDBIZ89GMK127731A	1	24-Aug-11	1	1	M	15-	1	2011m8
IDBIZ89GMK202351A	1	16-Oct-11	0	0	M	15-	0	2011m10
IDBIZ89IMK070191A	1	16-Aug-11	1	1	M	15-	1	2011m8
IDBIZ89JMK100451A	1	25-Oct-11	0	0	M	15-	0	2011m10
IDBIZ89KMK047511A	1	25-May-11	0	1	M	15-	0	2011m5
IDBIZ89LFK065001A	1	27-Aug-11	1	0	F	15-	0	2011m8
IDBIZ89LMK033811A	1	20-Oct-11	1	1	M	15-	1	2011m10
IDBIZ89LMK198871A	1	27-Oct-11	1	0	M	15-	0	2011m10
IDBIZ90BFK080381A	1	15-Oct-11	0	0	F	15-	0	2011m10
IDBIZ90CMK093701A	1	5-Sep-11	1	0	M	15-	0	2011m9
IDBIZ90DFK064521A	1	24-Aug-11	1	0	F	15-	0	2011m8
IDBIZ90DMK058421A	1	28-Nov-11	1	0	M	15-	0	2011m11
IDBIZ90EMK101831A	1	20-Dec-11	0	1	M	15-	0	2011m12
IDBIZ90FFK010331A	1	11-Aug-11	1	0	F	15-	0	2011m8
IDBIZ90FFK057731A	1	1-Aug-11	0	0	F	15-	0	2011m8
IDBIZ90FFK198171A	1	16-Nov-11	0	0	F	15-	0	2011m11
IDBIZ90FFK212251A	1	5-Sep-11	1	0	F	15-	0	2011m9
IDBIZ90FMK018681A	1	30-Sep-11	1	0	M	15-	0	2011m9
IDBIZ90FMK062171A	2	8-Jun-11	0	1	M	15-	0	2011m6
IDBIZ90FMK220241A	1	4-Nov-11	0	1	M	15-	0	2011m11
IDBIZ90GMK006361A	1	13-Jan-11	0	1	M	15-	0	2011m1
IDBIZ90GMK006361A	2	27-Aug-11	1	0	M	15-	0	2011m8
IDBIZ90HMK003681A	1	11-Aug-11	1	0	M	15-	0	2011m8
IDBIZ90HMK088351A	1	5-Oct-11	1	0	M	15-	0	2011m10
IDBIZ90HMK155741A	1	15-Jul-11	0	0	M	15-	0	2011m7
IDBIZ90IFK026631A	1	25-Jan-11	0	1	F	15-	0	2011m1
IDBIZ90IMK225031A	1	8-Nov-11	0	1	M	15-	0	2011m11
IDBIZ90JFK016041A	1	24-Sep-11	0	1	F	15-	0	2011m9
IDBIZ90JMK055151A	1	1-Jun-11	0	0	M	15-	0	2011m6
IDBIZ90JMK056121A	1	2-Jun-11	0	0	M	15-	0	2011m6
IDBIZ90JMK102081A	1	15-Dec-11	0	1	M	15-	0	2011m12
IDBIZ90KMK194131A	2	23-Oct-11	1	0	M	15-	0	2011m10
IDBIZ90LMK056871A	1	3-Jun-11	0	0	M	15-	0	2011m6
IDBIZ90LMK101861A	1	15-Dec-11	0	0	M	15-	0	2011m12
IDBIZ90LMK107531A	1	27-Dec-11	0	0	M	15-	0	2011m12
IDBIZ90LMK130571A	1	2-Sep-11	1	0	M	15-	0	2011m9
IDBIZ91AFK208841A	1	30-Mar-11	1	0	F	15-	0	2011m3
IDBIZ91AMK138981A	1	28-Sep-11	0	0	M	15-	0	2011m9
IDBIZ91AMK205501A	1	24-Oct-11	1	0	M	15-	0	2011m10
IDBIZ91DMK046121A	1	16-Nov-11	0	1	M	15-	0	2011m11
IDBIZ91EFK004281A	1	13-Sep-11	1	0	F	15-	0	2011m9
IDBIZ91EMK070041A	1	16-Aug-11	0	0	M	15-	0	2011m8
IDBIZ91FFK193581A	2	4-Nov-11	1	0	F	15-	0	2011m11
IDBIZ91FFK222651A	1	18-Apr-11	0	0	F	15-	0	2011m4
IDBIZ91FFK225471A	1	30-Sep-11	1	0	F	15-	0	2011m9
IDBIZ91FMK038071A	1	29-Jan-11	1	0	M	15-	0	2011m1
IDBIZ91GFK017931A	1	4-Feb-11	0	1	F	15-	0	2011m2
IDBIZ91GFK072181A	1	25-Sep-11	1	0	F	15-	0	2011m9
IDBIZ91GFK198511A	2	19-Nov-11	1	0	F	15-	0	2011m11
IDBIZ91GMK082841A	1	25-Sep-11	1	0	M	15-	0	2011m9
IDBIZ91GMK102111A	1	15-Dec-11	0	1	M	15-	0	2011m12
IDBIZ91HFK000851A	1	4-Aug-11	1	0	F	15-	0	2011m8
IDBIZ91HFK067901A	1	7-Sep-11	1	0	F	15-	0	2011m9
IDBIZ91HMK050311A	2	30-May-11	0	1	M	15-	0	2011m5
IDBIZ91HMK064541A	1	7-Jun-11	0	0	M	15-	0	2011m6
IDBIZ91HMK108241A	1	23-Dec-11	0	0	M	15-	0	2011m12
IDBIZ91IFK005411A	1	13-Jan-11	0	1	F	15-	0	2011m1
IDBIZ91IFK045751A	1	27-May-11	0	1	F	15-	0	2011m5
IDBIZ91IMK053741A	1	9-Jun-11	0	0	M	15-	0	2011m6
IDBIZ91JFK000801A	1	4-Aug-11	1	0	F	15-	0	2011m8
IDBIZ91JFK173571A	1	27-Oct-11	0	1	F	15-	0	2011m10
IDBIZ91JMK068891A	1	12-Aug-11	0	0	M	15-	0	2011m8
IDBIZ91JMK130831A	1	2-Aug-11	0	0	M	15-	0	2011m8
IDBIZ91JMK141171A	1	8-Sep-11	1	0	M	15-	0	2011m9
IDBIZ91KFK169601A	1	23-Oct-11	0	1	F	15-	0	2011m10
IDBIZ91KMK034081A	1	28-Jan-11	1	0	M	15-	0	2011m1
IDBIZ91KMK130621A	1	8-Sep-11	0	0	M	15-	0	2011m9
IDBIZ91KMK210171A	1	3-Nov-11	1	0	M	15-	0	2011m11
IDBIZ91LFK001981A	1	14-Jan-11	0	1	F	15-	0	2011m1
IDBIZ91LMK155621A	1	15-Jul-11	1	0	M	15-	0	2011m7
IDBIZ92AMK071031A	1	20-Aug-11	0	0	M	15-	0	2011m8
IDBIZ92AMK195301A	1	23-Oct-11	0	1	M	15-	0	2011m10
IDBIZ92AMK199351A	1	31-Oct-11	0	1	M	15-	0	2011m10
IDBIZ92CFK164971A	1	10-Oct-11	1	0	F	15-	0	2011m10
IDBIZ92CMK009121A	1	1-Sep-11	1	0	M	15-	0	2011m9
IDBIZ92EFK041021A	1	10-Aug-11	1	0	F	15-	0	2011m8
IDBIZ92EMK029701A	1	25-Jan-11	1	0	M	15-	0	2011m1
IDBIZ92EMK160021A	1	7-Jul-11	0	1	M	15-	0	2011m7
IDBIZ92FMK109091A	2	9-May-11	1	0	M	15-	0	2011m5
IDBIZ92FMK124281A	1	1-Aug-11	1	0	M	15-	0	2011m8
IDBIZ92FMK124481A	1	7-Aug-11	1	0	M	15-	0	2011m8
IDBIZ92FMK191971A	1	18-Oct-11	0	1	M	15-	0	2011m10
IDBIZ92FMK227051A	1	19-Nov-11	1	0	M	15-	0	2011m11
IDBIZ92GFK092181A	1	22-Dec-11	0	0	F	15-	0	2011m12
IDBIZ92GFK127771A	1	30-Sep-11	1	0	F	15-	0	2011m9
IDBIZ92HFK090611A	1	9-May-11	0	1	F	15-	0	2011m5
IDBIZ92HMK000871A	1	4-Aug-11	1	0	M	15-	0	2011m8
IDBIZ92HMK028381A	1	28-Sep-11	1	1	M	15-	1	2011m9
IDBIZ92HMK060661A	1	8-Jun-11	0	0	M	15-	0	2011m6
IDBIZ92IFK058581A	1	8-Aug-11	0	1	F	15-	0	2011m8
IDBIZ92IFK076191A	1	8-Oct-11	1	0	F	15-	0	2011m10
IDBIZ92IMK012701A	1	13-Sep-11	1	1	M	15-	1	2011m9
IDBIZ92IMK091031A	1	15-Oct-11	0	0	M	15-	0	2011m10
IDBIZ92IMK159941A	1	6-Jul-11	1	0	M	15-	0	2011m7
IDBIZ92JFK143661A	1	12-Jul-11	1	0	F	15-	0	2011m7
IDBIZ92JMK035071A	1	22-Oct-11	1	0	M	15-	0	2011m10
IDBIZ92JMK055181A	1	22-Nov-11	1	0	M	15-	0	2011m11
IDBIZ92JMK063821A	1	3-Jun-11	0	0	M	15-	0	2011m6
IDBIZ92JMK065661A	1	6-Aug-11	1	0	M	15-	0	2011m8
IDBIZ92KFK043621A	1	13-Nov-11	1	0	F	15-	0	2011m11
IDBIZ92LFK000591A	1	1-Aug-11	1	0	F	15-	0	2011m8
IDBIZ92LFK113221A	1	15-Aug-11	1	0	F	15-	0	2011m8
IDBIZ92LMK101491A	1	15-Dec-11	0	0	M	15-	0	2011m12
IDBIZ93AFK005421A	1	13-Jan-11	1	0	F	15-	0	2011m1
IDBIZ93AFK005421A	2	27-Aug-11	0	1	F	15-	0	2011m8
IDBIZ93AMK009311A	1	1-Sep-11	1	0	M	15-	0	2011m9
IDBIZ93BFK057911A	1	6-Aug-11	1	0	F	15-	0	2011m8
IDBIZ93BFK072961A	1	25-Sep-11	0	0	F	15-	0	2011m9
IDBIZ93CMK065681A	1	24-Mar-11	0	1	M	15-	0	2011m3
IDBIZ93DMK038761A	1	30-Oct-11	0	0	M	15-	0	2011m10
IDBIZ93DMK205571A	1	19-Nov-11	0	1	M	15-	0	2011m11
IDBIZ93FFK003121A	1	13-Jan-11	0	1	F	15-	0	2011m1
IDBIZ93FFK050311A	1	24-Nov-11	1	0	F	15-	0	2011m11
IDBIZ93FFK141141A	1	8-Jul-11	0	0	F	15-	0	2011m7
IDBIZ93FFK195571A	1	5-Nov-11	1	0	F	15-	0	2011m11
IDBIZ93FMK014011A	1	19-Jan-11	1	0	M	15-	0	2011m1
IDBIZ93FMK135431A	1	7-Aug-11	1	0	M	15-	0	2011m8
IDBIZ93FMK223991A	1	8-Nov-11	1	0	M	15-	0	2011m11
IDBIZ93FMK234031A	1	8-Nov-11	0	1	M	15-	0	2011m11
IDBIZ93FMK238611A	1	31-Oct-11	0	0	M	15-	0	2011m10
IDBIZ93GFK041631A	1	9-Nov-11	1	0	F	15-	0	2011m11
IDBIZ93GMK031211A	1	25-Jan-11	1	0	M	15-	0	2011m1
IDBIZ93GMK058311A	1	23-Nov-11	0	1	M	15-	0	2011m11
IDBIZ93HFK166931A	1	18-Oct-11	0	1	F	15-	0	2011m10
IDBIZ93IFK132511A	2	29-Jun-11	1	0	F	15-	0	2011m6
IDBIZ93JFK040061A	1	13-Nov-11	1	0	F	15-	0	2011m11
IDBIZ93JMK012811A	1	1-Feb-11	1	0	M	15-	0	2011m2
IDBIZ93JMK068451A	1	10-Aug-11	1	0	M	15-	0	2011m8
IDBIZ93JMK083551A	1	25-Sep-11	1	0	M	15-	0	2011m9
IDBIZ93KFK167331A	1	10-Oct-11	1	0	F	15-	0	2011m10
IDBIZ93KMK006201A	1	27-Aug-11	0	1	M	15-	0	2011m8
IDBIZ93LFK058711A	1	10-Aug-11	0	0	F	15-	0	2011m8
IDBIZ94AFK033791A	1	29-Jan-11	0	1	F	15-	0	2011m1
IDBIZ94AMK052221A	1	1-Jun-11	1	0	M	15-	0	2011m6
IDBIZ94AMK064551A	2	8-Dec-11	0	0	M	15-	0	2011m12
IDBIZ94AMK156291A	1	1-Jul-11	1	0	M	15-	0	2011m7
IDBIZ94CMK061511A	1	8-Jun-11	0	1	M	15-	0	2011m6
IDBIZ94CMK161131A	1	7-Jul-11	0	1	M	15-	0	2011m7
IDBIZ94DMK023461A	1	14-Oct-11	1	0	M	15-	0	2011m10
IDBIZ94FFK013851A	1	18-Jan-11	1	0	F	15-	0	2011m1
IDBIZ94FFK111441A	1	24-Aug-11	1	1	F	15-	1	2011m8
IDBIZ94FFK118201A	1	22-Aug-11	1	0	F	15-	0	2011m8
IDBIZ94FFK195581A	1	5-Nov-11	1	0	F	15-	0	2011m11
IDBIZ94FMK043761A	1	28-Jan-11	0	0	M	15-	0	2011m1
IDBIZ94FMK223801A	1	8-Nov-11	0	1	M	15-	0	2011m11
IDBIZ94FMK234441A	1	9-Nov-11	1	0	M	15-	0	2011m11
IDBIZ94GFK048541A	2	31-May-11	0	0	F	15-	0	2011m5
IDBIZ94GMK142281A	1	8-Sep-11	0	1	M	15-	0	2011m9
IDBIZ94HMK053081A	1	28-May-11	0	0	M	15-	0	2011m5
IDBIZ94HMK053081A	2	18-Nov-11	0	1	M	15-	0	2011m11
IDBIZ94HMK218671A	1	24-Oct-11	0	1	M	15-	0	2011m10
IDBIZ94IFK045181A	1	17-Nov-11	1	0	F	15-	0	2011m11
IDBIZ94IFK085361A	1	20-Oct-11	0	0	F	15-	0	2011m10
IDBIZ94IMK035481A	1	3-Nov-11	1	0	M	15-	0	2011m11
IDBIZ94IMK210981A	1	3-Nov-11	0	1	M	15-	0	2011m11
IDBIZ94JFK007451A	1	8-Sep-11	1	0	F	15-	0	2011m9
IDBIZ94JFK060921A	1	22-Mar-11	0	1	F	15-	0	2011m3
IDBIZ94JFK116591A	1	30-Aug-11	1	0	F	15-	0	2011m8
IDBIZ94JFK138941A	1	4-Jul-11	1	0	F	15-	0	2011m7
IDBIZ94JFK173581A	1	27-Oct-11	0	1	F	15-	0	2011m10
IDBIZ94JMK135101A	1	7-Aug-11	1	0	M	15-	0	2011m8
IDBIZ94JMK135521A	1	24-Aug-11	1	0	M	15-	0	2011m8
IDBIZ94JMK228181A	1	16-Nov-11	0	1	M	15-	0	2011m11
IDBIZ94KFK019671A	1	27-Jan-11	0	0	F	15-	0	2011m1
IDBIZ94KMK055781A	1	1-Jun-11	1	0	M	15-	0	2011m6
IDBIZ94LMK014341A	1	17-Jan-11	0	1	M	5-	0	2011m1
IDBIZ94LMK066831A	1	8-Aug-11	1	0	M	15-	0	2011m8
IDBIZ95BMK095751A	1	22-Mar-11	0	1	M	15-	0	2011m3
IDBIZ95BMK159251A	1	5-Jul-11	0	1	M	15-	0	2011m7
IDBIZ95CMK018541A	1	20-Jan-11	1	0	M	15-	0	2011m1
IDBIZ95EFK053401A	1	9-Jun-11	1	0	F	15-	0	2011m6
IDBIZ95EFK071421A	1	13-Apr-11	1	0	F	15-	0	2011m4
IDBIZ95EFK078781A	1	29-Mar-11	1	0	F	15-	0	2011m3
IDBIZ95FFK027541A	1	19-Oct-11	0	1	F	15-	0	2011m10
IDBIZ95FFK034921A	1	31-Oct-11	0	1	F	15-	0	2011m10
IDBIZ95FMK020951A	1	20-Jan-11	0	1	M	15-	0	2011m1
IDBIZ95FMK108681A	1	9-May-11	0	1	M	15-	0	2011m5
IDBIZ95FMK155221A	1	15-Jul-11	0	1	M	15-	0	2011m7
IDBIZ95GFK033661A	1	31-Jan-11	0	0	F	15-	0	2011m1
IDBIZ95GMK060101A	1	9-Jun-11	0	1	M	15-	0	2011m6
IDBIZ95GMK129481A	1	20-Aug-11	1	0	M	15-	0	2011m8
IDBIZ95HFK007721A	1	15-Jan-11	0	1	F	15-	0	2011m1
IDBIZ95HFK120561A	1	28-Sep-11	1	1	F	15-	1	2011m9
IDBIZ95HMK067351A	1	10-Aug-11	1	0	M	15-	0	2011m8
IDBIZ95HMK217891A	1	2-Nov-11	1	0	M	15-	0	2011m11
IDBIZ95IFK136071A	1	16-Jul-11	1	0	F	15-	0	2011m7
IDBIZ95IMK104601A	1	20-Dec-11	1	0	M	15-	0	2011m12
IDBIZ95JFK019291A	1	7-Oct-11	1	0	F	15-	0	2011m10
IDBIZ95JFK052691A	1	3-Jun-11	0	0	F	15-	0	2011m6
IDBIZ95JMK033671A	1	20-Oct-11	1	0	M	5-	0	2011m10
IDBIZ95JMK103731A	1	4-May-11	1	1	M	15-	1	2011m5
IDBIZ95KFK188571A	1	4-Nov-11	0	1	M	15-	0	2011m11
IDBIZ95KMK055881A	1	23-Nov-11	0	1	M	15-	0	2011m11
IDBIZ95KMK072031A	1	23-Aug-11	0	1	M	15-	0	2011m8
IDBIZ95KMK090261A	1	15-Oct-11	1	0	M	15-	0	2011m10
IDBIZ95KMK104841A	1	19-Dec-11	0	0	M	15-	0	2011m12
IDBIZ96AMK048981A	1	26-May-11	1	0	M	15-	0	2011m5
IDBIZ96BFK000061A	1	1-Aug-11	1	0	F	15-	0	2011m8
IDBIZ96BFK093771A	1	9-May-11	1	0	F	15-	0	2011m5
IDBIZ96BMK075601A	1	22-Mar-11	1	0	M	15-	0	2011m3
IDBIZ96CFK026701A	1	19-Oct-11	1	0	F	15-	0	2011m10
IDBIZ96CMK005841A	1	27-Aug-11	1	0	M	15-	0	2011m8
IDBIZ96CMK028191A	1	14-Oct-11	1	0	M	15-	0	2011m10
IDBIZ96CMK043811A	1	24-Jan-11	1	0	M	5-	0	2011m1
IDBIZ96CMK225391A	1	14-Nov-11	0	1	M	15-	0	2011m11
IDBIZ96DFK076161A	1	22-Mar-11	1	0	F	5-	0	2011m3
IDBIZ96DMK026531A	1	20-Jan-11	1	0	M	5-	0	2011m1
IDBIZ96FFK000601A	1	1-Aug-11	1	0	F	15-	0	2011m8
IDBIZ96FFK195591A	1	5-Nov-11	1	0	F	15-	0	2011m11
IDBIZ96FMK050981A	1	31-May-11	0	1	M	5-	0	2011m5
IDBIZ96FMK080731A	1	24-Sep-11	1	0	M	15-	0	2011m9
IDBIZ96FMK134111A	1	30-Aug-11	0	1	M	15-	0	2011m8
IDBIZ96GMK026401A	1	15-Oct-11	1	0	M	15-	0	2011m10
IDBIZ96GMK081211A	1	20-Sep-11	1	0	M	15-	0	2011m9
IDBIZ96HFK022991A	1	15-Oct-11	1	0	F	15-	0	2011m10
IDBIZ96HFK191291A	1	24-Oct-11	1	0	F	15-	0	2011m10
IDBIZ96HMK022561A	1	8-Oct-11	1	0	M	15-	0	2011m10
IDBIZ96HMK094201A	1	20-Aug-11	1	0	M	5-	0	2011m8
IDBIZ96HMK096851A	1	20-Oct-11	0	0	M	15-	0	2011m10
IDBIZ96HMK232961A	1	15-Aug-11	1	0	M	5-	0	2011m8
IDBIZ96IMK045281A	1	15-Nov-11	0	1	M	15-	0	2011m11
IDBIZ96IMK125951A	1	9-Aug-11	1	1	M	5-	1	2011m8
IDBIZ97AMK079251A	1	17-Sep-11	1	0	M	5-	0	2011m9
IDBIZ97AMK088171A	1	3-Oct-11	1	0	M	5-	0	2011m10
IDBIZ97AMK231411A	1	28-Apr-11	1	0	M	5-	0	2011m4
IDBIZ97BMK062991A	1	8-Dec-11	0	0	M	5-	0	2011m12
IDBIZ97DFK003151A	1	13-Jan-11	1	0	F	5-	0	2011m1
IDBIZ97DFK122741A	1	8-Sep-11	1	0	F	5-	0	2011m9
IDBIZ97DMK156741A	1	1-Jul-11	0	1	M	5-	0	2011m7
IDBIZ97FFK008701A	1	6-Sep-11	1	0	F	5-	0	2011m9
IDBIZ97FMK010621A	1	8-Sep-11	1	0	M	5-	0	2011m9
IDBIZ97FMK049481A	1	15-Nov-11	1	0	M	5-	0	2011m11
IDBIZ97FMK064231A	1	4-Jun-11	0	0	M	5-	0	2011m6
IDBIZ97FMK151551A	2	30-Sep-11	0	1	M	5-	0	2011m9
IDBIZ97FMK214731A	1	9-Nov-11	1	0	M	5-	0	2011m11
IDBIZ97FMK223111A	2	5-Nov-11	1	0	M	5-	0	2011m11
IDBIZ97GMK020791A	1	8-Sep-11	1	0	M	5-	0	2011m9
IDBIZ97GMK027731A	1	8-Oct-11	1	0	M	5-	0	2011m10
IDBIZ97GMK074551A	1	6-Apr-11	1	1	M	5-	1	2011m4
IDBIZ97GMK224361A	1	13-Nov-11	0	0	M	5-	0	2011m11
IDBIZ97HFK023971A	1	22-Jan-11	0	1	F	5-	0	2011m1
IDBIZ97IFK037821A	1	18-Jan-11	1	0	F	5-	0	2011m1
IDBIZ97IMK064911A	1	6-Jun-11	1	0	M	5-	0	2011m6
IDBIZ97JFK188411A	1	29-Oct-11	0	1	F	5-	0	2011m10
IDBIZ97JMK021461A	1	7-Oct-11	1	0	M	5-	0	2011m10
IDBIZ97JMK155301A	1	14-Jul-11	1	0	M	5-	0	2011m7
IDBIZ97KFK062091A	1	20-Aug-11	0	1	F	5-	0	2011m8
IDBIZ97KFK127851A	1	30-Sep-11	0	1	F	5-	0	2011m9
IDBIZ97KFK134941A	1	29-Jun-11	0	1	F	5-	0	2011m6
IDBIZ97KMK074481A	1	27-Aug-11	1	0	M	5-	0	2011m8
IDBIZ97LFK074371A	1	5-Sep-11	1	0	F	5-	0	2011m9
IDBIZ97LMK015811A	1	18-Jan-11	0	1	M	5-	0	2011m1
IDBIZ98AMK152641A	1	30-Jun-11	1	0	M	5-	0	2011m6
IDBIZ98AMK160951A	1	6-Jul-11	0	1	M	5-	0	2011m7
IDBIZ98BMK057001A	1	3-Jun-11	0	0	M	5-	0	2011m6
IDBIZ98BMK062211A	1	8-Jun-11	1	0	M	5-	0	2011m6
IDBIZ98BMK207861A	1	1-Nov-11	1	0	M	5-	0	2011m11
IDBIZ98CFK184601A	1	4-Nov-11	1	0	F	5-	0	2011m11
IDBIZ98EMK201091A	1	16-Oct-11	1	0	M	5-	0	2011m10
IDBIZ98FFK028141A	1	24-Jan-11	1	0	F	5-	0	2011m1
IDBIZ98FFK167241A	1	8-Oct-11	0	1	F	5-	0	2011m10
IDBIZ98FMK224061A	1	8-Nov-11	1	0	M	5-	0	2011m11
IDBIZ98FMK229641A	1	13-Nov-11	1	0	M	5-	0	2011m11
IDBIZ98GFK166901A	1	11-Oct-11	0	1	F	5-	0	2011m10
IDBIZ98GMK057721A	1	2-Jun-11	0	0	M	5-	0	2011m6
IDBIZ98GMK104951A	1	26-Dec-11	0	0	M	5-	0	2011m12
IDBIZ98HFK015131A	1	21-Sep-11	1	0	F	5-	0	2011m9
IDBIZ98HFK034621A	1	31-Oct-11	0	0	F	5-	0	2011m10
IDBIZ98HMK208201A	1	1-Nov-11	0	0	M	5-	0	2011m11
IDBIZ98IFK009671A	1	15-Jan-11	0	1	F	5-	0	2011m1
IDBIZ98IFK065471A	1	30-Aug-11	1	0	F	5-	0	2011m8
IDBIZ98JFK011571A	1	15-Jan-11	0	1	F	5-	0	2011m1
IDBIZ98JMK064411A	2	6-Jun-11	0	0	M	5-	0	2011m6
IDBIZ98KFK018171A	1	24-Jan-11	0	0	F	5-	0	2011m1
IDBIZ98KFK040441A	1	24-Jan-11	1	0	F	5-	0	2011m1
IDBIZ98KMK017531A	1	19-Jan-11	0	0	M	5-	0	2011m1
IDBIZ98KMK056031A	1	1-Jun-11	0	0	M	5-	0	2011m6
IDBIZ98LFK037871A	1	3-Feb-11	1	1	F	5-	1	2011m2
IDBIZ99AFK070081A	1	14-Sep-11	0	0	F	5-	0	2011m9
IDBIZ99AMK221481A	1	30-Oct-11	1	0	M	5-	0	2011m10
IDBIZ99BFK075151A	1	28-Sep-11	1	0	F	5-	0	2011m9
IDBIZ99BFK118741A	1	8-Oct-11	1	0	F	5-	0	2011m10
IDBIZ99BMK102981A	1	16-Dec-11	0	0	M	5-	0	2011m12
IDBIZ99CMK053291A	2	9-Jun-11	1	0	M	5-	0	2011m6
IDBIZ99CMK104271A	1	19-Dec-11	1	0	M	5-	0	2011m12
IDBIZ99DMK101551A	1	16-Dec-11	0	1	M	5-	0	2011m12
IDBIZ99EMK133611A	1	10-Sep-11	1	0	M	5-	0	2011m9
IDBIZ99FFK009101A	1	8-Sep-11	1	0	F	5-	0	2011m9
IDBIZ99FMK008991A	1	1-Sep-11	1	0	M	5-	0	2011m9
IDBIZ99FMK067401A	1	25-Oct-11	0	0	M	5-	0	2011m10
IDBIZ99GFK174041A	1	31-Oct-11	0	1	F	5-	0	2011m10
IDBIZ99GMK070731A	1	20-Aug-11	1	0	M	5-	0	2011m8
IDBIZ99GMK141181A	1	8-Sep-11	1	0	M	5-	0	2011m9
IDBIZ99GMK206711A	1	24-Oct-11	0	1	M	5-	0	2011m10
IDBIZ99HFK050321A	1	3-Jun-11	0	1	F	5-	0	2011m6
IDBIZ99HFK082801A	1	15-Oct-11	0	0	F	5-	0	2011m10
IDBIZ99HMK020281A	1	24-Jan-11	0	1	M	5-	0	2011m1
IDBIZ99HMK134311A	1	10-Sep-11	1	0	M	5-	0	2011m9
IDBIZ99IFK225691A	1	25-Sep-11	1	0	F	5-	0	2011m9
IDBIZ99IMK008501A	1	8-Sep-11	1	0	M	5-	0	2011m9
IDBIZ99IMK035341A	1	22-Oct-11	0	1	M	5-	0	2011m10
IDBIZ99IMK100501A	1	25-Oct-11	1	0	M	5-	0	2011m10
IDBIZ99JFK185401A	1	25-Oct-11	0	1	F	5-	0	2011m10
IDBIZ99JMK019901A	1	22-Jan-11	0	1	M	5-	0	2011m1
IDBIZ99JMK107411A	1	26-Dec-11	0	0	M	5-	0	2011m12
IDBIZ99JMK194701A	1	23-Oct-11	0	1	M	5-	0	2011m10
IDBIZ99KFK017401A	1	21-Jan-11	0	1	F	5-	0	2011m1
IDBIZ99KMK008411A	1	29-Aug-11	0	0	M	5-	0	2011m8
IDBIZ99LFK025801A	1	24-Jan-11	1	0	F	5-	0	2011m1
IDBIZ99LFK199481A	1	17-Nov-11	0	1	F	5-	0	2011m11
IDBIY00AFK174271B	1	11-Jan-11	0	0	F	5-	0	2011m1
IDBIY00AMK026891B	1	19-Sep-11	1	0	M	5-	0	2011m9
IDBIY00AMK134901B	1	7-Sep-11	1	0	M	5-	0	2011m9
IDBIY00AMK150051B	1	4-Aug-11	1	1	M	5-	1	2011m8
IDBIY00BFK164641B	1	3-Jan-11	1	0	F	5-	0	2011m1
IDBIY00BMK150271B	1	14-Sep-11	0	1	M	5-	0	2011m9
IDBIY00DMK150281B	1	6-Sep-11	1	0	M	5-	0	2011m9
IDBIY00EMK064651B	1	10-Dec-11	0	1	M	5-	0	2011m12
IDBIY00EMK134991B	1	20-Sep-11	0	1	M	5-	0	2011m9
IDBIY00FFK076931B	1	25-Nov-11	0	0	F	5-	0	2011m11
IDBIY00FMK065301B	1	9-Feb-11	0	1	M	5-	0	2011m2
IDBIY00FMK101431B	1	25-Nov-11	0	0	M	5-	0	2011m11
IDBIY00FMK227761B	1	13-Oct-11	0	1	M	5-	0	2011m10
IDBIY00GFK049921B	1	12-Feb-11	0	1	F	5-	0	2011m2
IDBIY00GFK050761B	1	8-Feb-11	0	1	F	5-	0	2011m2
IDBIY00GFK174461B	1	7-Jan-11	0	1	F	5-	0	2011m1
IDBIY00GMK135091B	1	13-Sep-11	0	1	M	5-	0	2011m9
IDBIY00HFK023611B	1	11-Mar-11	0	1	F	5-	0	2011m3
IDBIY00HFK148181B	1	16-Jun-11	1	0	F	5-	0	2011m6
IDBIY00HMK027251B	1	25-Aug-11	0	1	M	5-	0	2011m8
IDBIY00HMK027441B	1	22-Sep-11	0	1	M	5-	0	2011m9
IDBIY00HMK135201B	1	8-Sep-11	1	0	M	5-	0	2011m9
IDBIY00IFK024021B	1	1-Sep-11	0	0	F	5-	0	2011m9
IDBIY00IMK192051B	1	22-Jul-11	0	0	M	5-	0	2011m7
IDBIY00JMK059671B	1	21-Dec-11	0	1	M	5-	0	2011m12
IDBIY00JMK135481B	1	7-Sep-11	1	0	M	5-	0	2011m9
IDBIY00JMK173361B	1	20-Apr-11	1	0	M	5-	0	2011m4
IDBIY00KFK064381B	1	26-Apr-11	0	1	F	5-	0	2011m4
IDBIY00KFK164761B	1	26-Jul-11	0	0	F	5-	0	2011m7
IDBIY00KMK192081B	1	14-May-11	0	1	M	5-	0	2011m5
IDBIY01AFK024071B	1	16-Mar-11	0	1	F	5-	0	2011m3
IDBIY01AMK150781B	1	30-Aug-11	1	0	M	5-	0	2011m8
IDBIY01BFK164941B	1	20-Jul-11	0	0	F	5-	0	2011m7
IDBIY01BMK192321B	1	18-May-11	0	1	M	5-	0	2011m5
IDBIY01CMK089201B	1	6-Dec-11	0	1	M	5-	0	2011m12
IDBIY01CMK204131B	1	11-Jan-11	0	1	M	5-	0	2011m1
IDBIY01DMK055431B	1	12-Feb-11	0	1	M	5-	0	2011m2
IDBIY01DMK135821B	1	18-Feb-11	0	1	M	5-	0	2011m2
IDBIY01DMK135941B	1	1-Aug-11	1	0	M	5-	0	2011m8
IDBIY01EFK165091B	1	23-Jul-11	0	1	F	5-	0	2011m7
IDBIY01EMK114081B	2	13-Dec-11	0	1	M	5-	0	2011m12
IDBIY01EMK150851B	1	14-Sep-11	1	0	M	5-	0	2011m9
IDBIY01EMK150891B	1	23-Sep-11	0	1	M	5-	0	2011m9
IDBIY01FMK003671B	1	10-Dec-11	0	1	M	5-	0	2011m12
IDBIY01FMK038271B	1	20-Jul-11	0	0	M	5-	0	2011m7
IDBIY01FMK135931B	1	7-Sep-11	0	1	M	5-	0	2011m9
IDBIY01GFK053601B	1	14-Feb-11	1	0	F	5-	0	2011m2
IDBIY01GFK165141B	1	27-Jul-11	0	1	F	5-	0	2011m7
IDBIY01GMK028541B	1	17-Aug-11	1	0	M	5-	0	2011m8
IDBIY01GMK060671B	1	11-Feb-11	0	1	M	5-	0	2011m2
IDBIY01GMK150961B	1	28-Jul-11	0	1	M	5-	0	2011m7
IDBIY01GMK150961B	2	4-Aug-11	1	1	M	5-	1	2011m8
IDBIY01GMK171091B	1	20-Jun-11	0	0	M	5-	0	2011m6
IDBIY01GMK192391B	1	4-Jan-11	0	1	M	5-	0	2011m1
IDBIY01GMK227671B	1	3-Oct-11	1	0	M	5-	0	2011m10
IDBIY01HFK059561B	1	16-Dec-11	0	0	F	5-	0	2011m12
IDBIY01IFK025141B	1	19-Oct-11	1	0	F	5-	0	2011m10
IDBIY01IFK054791B	1	2-Dec-11	1	0	F	5-	0	2011m12
IDBIY01IMK114291B	1	27-Dec-11	1	0	M	5-	0	2011m12
IDBIY01JFK060951B	1	8-Feb-11	1	0	F	5-	0	2011m2
IDBIY01JMK029041B	1	26-Aug-11	1	0	M	5-	0	2011m8
IDBIY01JMK057441B	1	12-Feb-11	0	1	M	5-	0	2011m2
IDBIY01KFK147221B	1	15-Jun-11	1	0	F	5-	0	2011m6
IDBIY01LMK047351B	1	4-Feb-11	0	1	M	5-	0	2011m2
IDBIY01LMK050931B	1	12-Feb-11	1	0	M	5-	0	2011m2
IDBIY01LMK213931B	1	25-Jul-11	0	1	M	5-	0	2011m7
IDBIY02AFK165381B	1	20-Jul-11	1	0	F	5-	0	2011m7
IDBIY02CMK058411B	1	12-Feb-11	0	1	M	5-	0	2011m2
IDBIY02CMK135911B	1	17-Feb-11	1	1	M	5-	1	2011m2
IDBIY02DMK090551B	1	6-Dec-11	0	0	M	5-	0	2011m12
IDBIY02DMK136941B	1	23-Feb-11	0	1	M	5-	0	2011m2
IDBIY02EMK171531B	1	14-Jun-11	0	0	M	5-	0	2011m6
IDBIY02EMK204601B	1	10-Jan-11	0	0	M	5-	0	2011m1
IDBIY02FFK061261B	1	5-Feb-11	0	1	F	5-	0	2011m2
IDBIY02FMK227671B	1	23-Sep-11	1	0	M	5-	0	2011m9
IDBIY02GFK026961B	1	7-Mar-11	0	1	F	5-	0	2011m3
IDBIY02GMK070311B	1	5-Nov-11	0	1	M	5-	0	2011m11
IDBIY02GMK192941B	1	20-May-11	1	0	M	5-	0	2011m5
IDBIY02HFK175431B	1	11-Jan-11	0	0	F	5-	0	2011m1
IDBIY02IFK061401B	1	31-Oct-11	0	1	F	5-	0	2011m10
IDBIY02JFK131321B	1	4-Aug-11	0	0	F	5-	0	2011m8
IDBIY02JFK165531B	1	19-Jul-11	0	1	F	5-	0	2011m7
IDBIY02JMK070531B	1	26-Nov-11	0	1	M	5-	0	2011m11
IDBIY02JMK070561B	1	16-Dec-11	1	0	M	5-	0	2011m12
IDBIY02KFK118631B	1	28-Aug-11	1	0	F	5-	0	2011m8
IDBIY02KFK147541B	1	14-Jun-11	1	0	F	5-	0	2011m6
IDBIY02LFK165611B	1	23-Jul-11	1	0	F	5-	0	2011m7
IDBIY02LFK175821B	1	11-Jan-11	0	1	F	5-	0	2011m1
IDBIY02LMK031251B	1	10-Mar-11	0	1	M	5-	0	2011m3
IDBIY02LMK151881B	1	8-Aug-11	1	0	M	5-	0	2011m8
IDBIY03AFK027981B	1	11-Mar-11	1	0	F	5-	0	2011m3
IDBIY03AFK027981B	2	15-Oct-11	1	0	F	5-	0	2011m10
IDBIY03AFK031311B	1	22-Apr-11	0	1	F	5-	0	2011m4
IDBIY03AFK165651B	1	19-May-11	0	1	F	5-	0	2011m5
IDBIY03AMK032051B	1	24-Oct-11	1	0	M	5-	0	2011m10
IDBIY03AMK205081B	1	10-Jan-11	0	1	M	5-	0	2011m1
IDBIY03AMK205091B	1	8-Jan-11	0	0	M	5-	0	2011m1
IDBIY03BFK119401B	1	20-Sep-11	0	1	F	5-	0	2011m9
IDBIY03CFK165681B	1	19-Jul-11	0	1	F	5-	0	2011m7
IDBIY03CMK032021B	1	1-Aug-11	1	0	M	5-	0	2011m8
IDBIY03DMK152091B	1	8-Aug-11	0	1	M	5-	0	2011m8
IDBIY03EFK119641B	1	15-Sep-11	1	0	F	5-	0	2011m9
IDBIY03EFK165771B	1	19-Jul-11	0	0	F	5-	0	2011m7
IDBIY03EFK176031B	1	7-Jan-11	1	1	F	5-	1	2011m1
IDBIY03EMK032321B	1	3-Aug-11	1	1	M	5-	1	2011m8
IDBIY03FFK193841B	1	5-Dec-11	1	0	F	5-	0	2011m12
IDBIY03FMK193201B	1	21-Jul-11	0	1	M	5-	0	2011m7
IDBIY03FMK221081B	1	8-Aug-11	1	0	M	5-	0	2011m8
IDBIY03FMK227811B	1	27-Jul-11	1	0	M	5-	0	2011m7
IDBIY03GFK028591B	1	5-Mar-11	0	0	F	5-	0	2011m3
IDBIY03GFK062481B	1	26-Nov-11	0	1	F	5-	0	2011m11
IDBIY03GMK032601B	1	25-Aug-11	1	0	M	5-	0	2011m8
IDBIY03HFK028561B	1	11-Oct-11	0	1	F	5-	0	2011m10
IDBIY03HFK131441B	1	28-Jul-11	0	0	F	5-	0	2011m7
IDBIY03IFK177761B	2	21-Dec-11	0	1	F	5-	0	2011m12
IDBIY03IMK138531B	2	30-Aug-11	1	0	M	5-	0	2011m8
IDBIY03IMK205471B	1	31-Oct-11	0	1	M	5-	0	2011m10
IDBIY03JFK176321B	1	30-Apr-11	1	0	F	5-	0	2011m4
IDBIY03JMK003461B	1	24-Jun-11	1	0	M	5-	0	2011m6
IDBIY03LFK001111B	1	2-Dec-11	1	0	F	5-	0	2011m12
IDBIY03LMK001291B	1	7-Sep-11	1	0	M	5-	0	2011m9
IDBIY03LMK003751B	1	8-Feb-11	0	1	M	5-	0	2011m2
IDBIY03LMK003781B	1	10-Dec-11	1	0	M	5-	0	2011m12
IDBIY03LMK030381B	1	6-Jan-11	0	0	M	5-	0	2011m1
IDBIY04AFK001961B	1	24-Aug-11	1	0	F	5-	0	2011m8
IDBIY04AFK003511B	1	22-Nov-11	0	1	F	5-	0	2011m11
IDBIY04AFK003531B	1	8-Feb-11	0	1	F	5-	0	2011m2
IDBIY04AFK116951B	1	11-Jun-11	0	1	F	5-	0	2011m6
IDBIY04AFK176911B	1	18-Feb-11	0	0	F	5-	0	2011m2
IDBIY04AMK001311B	1	30-Oct-11	0	0	M	5-	0	2011m10
IDBIY04BFK003521B	1	12-Feb-11	0	1	F	5-	0	2011m2
IDBIY04BFK003521B	2	7-Dec-11	0	1	F	5-	0	2011m12
IDBIY04BFK177001B	1	25-Aug-11	1	0	F	5-	0	2011m8
IDBIY04BMK056901B	1	7-Sep-11	0	1	M	5-	0	2011m9
IDBIY04BMK122281B	1	7-Mar-11	1	0	M	5-	0	2011m3
IDBIY04BMK206261B	1	6-Dec-11	0	1	M	5-	0	2011m12
IDBIY04CMK004351B	1	11-Jun-11	0	0	M	5-	0	2011m6
IDBIY04CMK174051B	1	3-Jan-11	0	1	M	5-	0	2011m1
IDBIY04CMK196301B	1	7-Jan-11	0	1	M	5-	0	2011m1
IDBIY04CMK206911B	2	24-Nov-11	0	1	M	5-	0	2011m11
IDBIY04DFK177601B	1	1-Sep-11	1	0	F	5-	0	2011m9
IDBIY04EFK160421B	1	5-Jan-11	0	1	F	5-	0	2011m1
IDBIY04EFK177251B	1	16-May-11	0	1	F	5-	0	2011m5
IDBIY04FMK048691B	1	9-Sep-11	1	0	M	5-	0	2011m9
IDBIY04FMK085111B	1	7-Dec-11	0	0	M	5-	0	2011m12
IDBIY04FMK206751B	1	8-Aug-11	1	1	M	5-	1	2011m8
IDBIY04FMK207371B	1	4-Feb-11	1	0	M	5-	0	2011m2
IDBIY04FMK207371B	2	5-Nov-11	0	1	M	5-	0	2011m11
IDBIY04GMK207821B	1	18-Mar-11	1	0	M	5-	0	2011m3
IDBIY04HFK177461B	1	7-Feb-11	0	1	F	5-	0	2011m2
IDBIY04HFK179101B	1	3-Oct-11	0	1	F	5-	0	2011m10
IDBIY04HFK182511B	1	17-Aug-11	0	0	F	5-	0	2011m8
IDBIY04HMK055001B	1	9-Feb-11	1	0	M	5-	0	2011m2
IDBIY04HMK207561B	1	7-Jan-11	1	0	M	5-	0	2011m1
IDBIY04HMK207921B	1	17-Feb-11	0	1	M	5-	0	2011m2
IDBIY04HMK208211B	1	8-Aug-11	0	1	M	5-	0	2011m8
IDBIY04IFK179161B	1	21-Aug-11	0	0	F	5-	0	2011m8
IDBIY04IFK179591B	1	5-Oct-11	0	1	F	5-	0	2011m10
IDBIY04IMK122761B	1	25-Nov-11	0	0	M	5-	0	2011m11
IDBIY04IMK203691B	1	8-Jan-11	0	1	M	5-	0	2011m1
IDBIY04IMK207931B	1	10-Oct-11	0	1	M	5-	0	2011m10
IDBIY04IMK208301B	1	11-Jan-11	0	1	M	5-	0	2011m1
IDBIY04IMK208551B	1	2-Dec-11	1	0	M	5-	0	2011m12
IDBIY04JFK181211B	1	3-Jan-11	0	1	F	5-	0	2011m1
IDBIY04JMK004921B	1	10-Aug-11	0	0	M	5-	0	2011m8
IDBIY04JMK208811B	1	11-Jan-11	0	0	M	5-	0	2011m1
IDBIY04KFK014161B	1	21-Apr-11	0	1	F	5-	0	2011m4
IDBIY04KFK068421B	1	3-Dec-11	1	0	F	5-	0	2011m12
IDBIY04KMK053621B	1	21-Dec-11	0	0	M	5-	0	2011m12
IDBIY04KMK167231B	1	23-Jun-11	0	0	M	5-	0	2011m6
IDBIY04KMK208891B	1	4-Sep-11	1	0	M	5-	0	2011m9
IDBIY04LMK002521B	1	30-Oct-11	1	0	M	5-	0	2011m10
IDBIY04LMK004931B	1	11-Mar-11	0	1	M	5-	0	2011m3
IDBIY04LMK004931B	2	15-Oct-11	1	0	M	5-	0	2011m10
IDBIY04LMK210741B	1	11-Mar-11	1	0	M	5-	0	2011m3
IDBIY05AFK097881B	1	6-Sep-11	1	0	F	5-	0	2011m9
IDBIY05AMK134741B	1	25-Nov-11	1	0	M	5-	0	2011m11
IDBIY05AMK227551B	1	12-Jan-11	0	1	M	5-	0	2011m1
IDBIY05BFK109141B	1	14-Dec-11	0	1	F	5-	0	2011m12
IDBIY05BMK210371B	1	18-Mar-11	0	1	M	5-	0	2011m3
IDBIY05CMK210451B	1	21-May-11	1	0	M	5-	0	2011m5
IDBIY05CMK210851B	1	15-Dec-11	0	1	M	5-	0	2011m12
IDBIY05CMK211011B	1	26-Jul-11	0	0	M	5-	0	2011m7
IDBIY05CMK211331B	1	20-Apr-11	0	1	M	5-	0	2011m4
IDBIY05DFK052601B	1	9-Feb-11	0	1	F	5-	0	2011m2
IDBIY05DFK183161B	1	5-Nov-11	0	1	F	5-	0	2011m11
IDBIY05DMK210961B	1	12-Feb-11	0	1	M	5-	0	2011m2
IDBIY05EFK183211B	1	3-Oct-11	0	1	F	5-	0	2011m10
IDBIY05EMK077591B	1	23-Aug-11	0	1	M	5-	0	2011m8
IDBIY05EMK211061B	1	1-Aug-11	1	0	M	5-	0	2011m8
IDBIY05EMK211241B	1	1-Aug-11	0	0	M	5-	0	2011m8
IDBIY05FFK183391B	1	2-Dec-11	1	0	F	5-	0	2011m12
IDBIY05FFK183591B	1	19-Oct-11	0	1	F	5-	0	2011m10
IDBIY05FMK211121B	1	30-Aug-11	1	0	M	5-	0	2011m8
IDBIY05FMK211161B	1	4-Feb-11	0	0	M	5-	0	2011m2
IDBIY05FMK211501B	1	20-Apr-11	0	1	M	5-	0	2011m4
IDBIY05FMK211621B	1	3-Sep-11	1	0	M	5-	0	2011m9
IDBIY05FMK211661B	1	25-Aug-11	0	0	M	5-	0	2011m8
IDBIY05FMK211931B	1	27-Apr-11	0	1	M	5-	0	2011m4
IDBIY05FMK213431B	1	7-Sep-11	0	1	M	5-	0	2011m9
IDBIY05GFK183641B	1	21-Feb-11	0	1	F	5-	0	2011m2
IDBIY05GFK184031B	1	8-Mar-11	0	1	F	5-	0	2011m3
IDBIY05GFK184071B	1	23-Feb-11	0	1	F	5-	0	2011m2
IDBIY05GFK184071B	2	10-Oct-11	1	0	F	5-	0	2011m10
IDBIY05GMK056921B	1	7-Feb-11	0	1	M	5-	0	2011m2
IDBIY05GMK211411B	1	18-Dec-11	1	0	M	5-	0	2011m12
IDBIY05HFK184401B	1	15-Sep-11	1	0	F	5-	0	2011m9
IDBIY05HMK212451B	1	24-Aug-11	1	0	M	5-	0	2011m8
IDBIY05HMK213851B	1	27-Jul-11	1	0	M	5-	0	2011m7
IDBIY05IFK047951B	1	7-Feb-11	0	1	F	5-	0	2011m2
IDBIY05IMK051581B	1	23-May-11	0	1	M	5-	0	2011m5
IDBIY05IMK213021B	1	9-Sep-11	0	0	M	5-	0	2011m9
IDBIY05IMK213021B	2	9-Sep-11	1	0	M	5-	0	2011m9
IDBIY05JFK184931B	1	5-Nov-11	1	1	F	5-	1	2011m11
IDBIY05JFK185091B	1	14-Mar-11	0	1	F	5-	0	2011m3
IDBIY05JFK185251B	1	26-Nov-11	0	1	F	5-	0	2011m11
IDBIY05JFK185701B	1	10-Oct-11	0	1	F	5-	0	2011m10
IDBIY05JMK213041B	1	7-Sep-11	0	1	M	5-	0	2011m9
IDBIY05JMK213091B	1	25-Nov-11	0	0	M	5-	0	2011m11
IDBIY05KFK168671B	1	10-Jan-11	1	0	F	5-	0	2011m1
IDBIY05LMK002851B	1	22-Sep-11	0	0	M	5-	0	2011m9
IDBIY05LMK005121B	1	15-Mar-11	1	0	M	5-	0	2011m3
IDBIY05LMK011691B	1	25-Aug-11	0	0	M	5-	0	2011m8
IDBIY05LMK213841B	1	6-Jan-11	0	1	M	0-	0	2011m1
IDBIY06AFK034941B	1	10-Dec-11	1	1	F	5-	1	2011m12
IDBIY06AMK002091B	1	30-Oct-11	1	0	M	5-	0	2011m10
IDBIY06AMK069881B	1	13-Oct-11	1	0	M	5-	0	2011m10
IDBIY06BFK037111B	1	8-Feb-11	0	0	F	0-	0	2011m2
IDBIY06BMK050541B	1	26-Jul-11	1	0	M	5-	0	2011m7
IDBIY06CMK052651B	1	10-Mar-11	1	0	M	0-	0	2011m3
IDBIY06DMK114541B	1	25-Nov-11	1	0	M	5-	0	2011m11
IDBIY06DMK115381B	1	20-Jul-11	1	0	M	5-	0	2011m7
IDBIY06DMK145411B	1	7-Oct-11	0	0	M	5-	0	2011m10
IDBIY06EFK142991B	1	22-Nov-11	0	1	F	5-	0	2011m11
IDBIY06EFK144221B	1	18-Feb-11	1	0	F	0-	0	2011m2
IDBIY06EFK187831B	2	22-Nov-11	0	1	F	5-	0	2011m11
IDBIY06EMK046291B	1	11-Jan-11	1	0	M	0-	0	2011m1
IDBIY06EMK164401B	1	12-Feb-11	0	1	M	0-	0	2011m2
IDBIY06FFK151431B	1	27-Dec-11	1	0	F	5-	0	2011m12
IDBIY06FFK167311B	1	13-Jun-11	0	1	F	0-	0	2011m6
IDBIY06FFK186091B	1	25-Nov-11	0	0	F	5-	0	2011m11
IDBIY06FMK215111B	1	4-Sep-11	1	0	M	5-	0	2011m9
IDBIY06GFK178401B	1	24-May-11	0	1	F	0-	0	2011m5
IDBIY06GFK187051B	1	3-Oct-11	1	0	F	5-	0	2011m10
IDBIY06HMK196971B	2	20-Jun-11	0	0	M	0-	0	2011m6
IDBIY06HMK214401B	1	9-Feb-11	1	1	M	0-	1	2011m2
IDBIY06HMK214601B	1	12-Jan-11	0	1	M	0-	0	2011m1
IDBIY06HMK214621B	1	19-Jul-11	0	1	M	0-	0	2011m7
IDBIY06HMK214691B	1	21-Feb-11	0	1	M	0-	0	2011m2
IDBIY06IFK030301B	1	21-Dec-11	1	0	F	5-	0	2011m12
IDBIY06IFK036301B	1	4-Aug-11	0	1	F	0-	0	2011m8
IDBIY06IFK187621B	1	1-Mar-11	1	0	F	0-	0	2011m3
IDBIY06IFK187621B	2	1-Aug-11	0	1	F	0-	0	2011m8
IDBIY06IMK205741B	1	25-Oct-11	1	0	M	5-	0	2011m10
IDBIY06IMK214101B	1	24-Aug-11	1	0	M	0-	0	2011m8
IDBIY06IMK214491B	1	6-Sep-11	1	0	M	0-	0	2011m9
IDBIY06JFK188141B	1	26-Nov-11	1	0	F	5-	0	2011m11
IDBIY06JFK188331B	1	10-Mar-11	0	1	F	0-	0	2011m3
IDBIY06KFK083061B	1	24-Aug-11	1	0	F	0-	0	2011m8
IDBIY06KFK188321B	1	13-Sep-11	0	1	F	0-	0	2011m9
IDBIY06KMK009011B	1	15-Mar-11	1	0	M	0-	0	2011m3
IDBIY06KMK053401B	1	12-Feb-11	0	1	M	0-	0	2011m2
IDBIY06KMK078401B	1	25-Nov-11	1	0	M	0-	0	2011m11
IDBIY06KMK117021B	1	22-Aug-11	0	1	M	0-	0	2011m8
IDBIY06KMK123621B	1	10-Oct-11	0	1	M	0-	0	2011m10
IDBIY06KMK215601B	1	4-Jan-11	0	1	M	0-	0	2011m1
IDBIY06KMK215631B	1	4-Mar-11	1	0	M	0-	0	2011m3
IDBIY06LFK068391B	1	24-Nov-11	1	0	F	0-	0	2011m11
IDBIY06LFK081481B	1	11-Mar-11	0	1	F	0-	0	2011m3
IDBIY06LMK121811B	1	10-Oct-11	0	1	M	0-	0	2011m10
IDBIY06LMK122161B	1	23-Feb-11	0	0	M	0-	0	2011m2
IDBIY06LMK227471B	1	10-Jan-11	0	1	M	0-	0	2011m1
IDBIY07AFK049281B	1	11-Feb-11	1	0	F	0-	0	2011m2
IDBIY07AMK017711B	2	27-Dec-11	0	1	M	0-	0	2011m12
IDBIY07AMK119991B	1	22-Feb-11	1	0	M	0-	0	2011m2
IDBIY07AMK209711B	1	25-Jul-11	0	0	M	0-	0	2011m7
IDBIY07AMK216231B	1	12-Jan-11	0	1	M	0-	0	2011m1
IDBIY07CMK104541B	1	21-Dec-11	0	1	M	0-	0	2011m12
IDBIY07CMK110751B	1	5-Nov-11	1	1	M	0-	1	2011m11
IDBIY07CMK209681B	1	16-May-11	0	1	M	0-	0	2011m5
IDBIY07DFK189521B	1	22-Feb-11	0	1	F	0-	0	2011m2
IDBIY07DMK037851B	1	8-Sep-11	1	0	M	0-	0	2011m9
IDBIY07EFK189951B	1	28-Aug-11	1	0	F	0-	0	2011m8
IDBIY07EFK189991B	1	12-Feb-11	0	1	F	0-	0	2011m2
IDBIY07EMK027321B	1	27-Dec-11	1	1	M	0-	1	2011m12
IDBIY07EMK216201B	2	22-Nov-11	0	0	M	0-	0	2011m11
IDBIY07EMK216261B	1	21-Jul-11	0	1	M	0-	0	2011m7
IDBIY07FMK129101B	1	2-Dec-11	1	0	M	0-	0	2011m12
IDBIY07FMK215441B	1	3-Oct-11	0	1	M	0-	0	2011m10
IDBIY07FMK216621B	1	7-Mar-11	0	1	M	0-	0	2011m3
IDBIY07FMK216721B	1	22-Jul-11	0	0	M	0-	0	2011m7
IDBIY07FMK216951B	1	7-Sep-11	0	0	M	0-	0	2011m9
IDBIY07GFK159171B	1	26-Jul-11	0	1	F	0-	0	2011m7
IDBIY07GFK190191B	1	9-Feb-11	1	1	F	0-	1	2011m2
IDBIY07GFK190281B	1	3-Oct-11	0	1	F	0-	0	2011m10
IDBIY07GFK190321B	1	16-Mar-11	0	1	F	0-	0	2011m3
IDBIY07GFK190701B	1	3-Oct-11	1	0	F	0-	0	2011m10
IDBIY07GMK216771B	1	5-Nov-11	1	0	M	0-	0	2011m11
IDBIY07GMK216921B	1	24-Feb-11	1	0	M	0-	0	2011m2
IDBIY07GMK216921B	2	20-Sep-11	0	1	M	0-	0	2011m9
IDBIY07GMK217111B	1	13-Dec-11	0	1	M	0-	0	2011m12
IDBIY07GMK217151B	1	21-Aug-11	0	0	M	0-	0	2011m8
IDBIY07GMK217441B	1	4-Jan-11	1	0	M	0-	0	2011m1
IDBIY07GMK217441B	2	18-May-11	0	1	M	0-	0	2011m5
IDBIY07HFK190681B	1	3-Oct-11	1	0	F	0-	0	2011m10
IDBIY07HFK191141B	1	19-Sep-11	1	0	F	0-	0	2011m9
IDBIY07HMK216861B	1	10-Feb-11	1	0	M	0-	0	2011m2
IDBIY07HMK218011B	1	20-Aug-11	1	0	M	0-	0	2011m8
IDBIY07IFK190941B	1	24-Jun-11	0	0	M	0-	0	2011m6
IDBIY07IFK191641B	1	16-Mar-11	1	1	F	0-	1	2011m3
IDBIY07IFK191701B	1	24-Aug-11	0	0	F	0-	0	2011m8
IDBIY07IFK191721B	1	5-Oct-11	1	0	F	0-	0	2011m10
IDBIY07IMK217951B	1	26-Feb-11	1	0	M	0-	0	2011m2
IDBIY07IMK217971B	1	14-Feb-11	1	1	M	0-	1	2011m2
IDBIY07IMK240461B	1	26-Nov-11	0	0	M	0-	0	2011m11
IDBIY07JFK191651B	1	1-Aug-11	1	0	F	0-	0	2011m8
IDBIY07JMK219011B	1	28-Nov-11	0	0	M	0-	0	2011m11
IDBIY07KFK192271B	1	1-Mar-11	1	0	F	0-	0	2011m3
IDBIY07KFK199551B	1	19-Dec-11	1	0	F	0-	0	2011m12
IDBIY07KMK048611B	1	15-Feb-11	0	1	M	0-	0	2011m2
IDBIY07KMK218661B	1	9-Sep-11	0	0	M	0-	0	2011m9
IDBIY07KMK218971B	1	6-Dec-11	1	0	M	0-	0	2011m12
IDBIY07KMK223641B	1	22-Aug-11	0	1	M	0-	0	2011m8
IDBIY07LFK192451B	1	19-May-11	0	0	M	0-	0	2011m5
IDBIY07LFK203331B	1	17-Aug-11	0	0	F	0-	0	2011m8
IDBIY07LMK219091B	1	10-Oct-11	0	1	M	0-	0	2011m10
IDBIY07LMK219141B	1	14-Mar-11	1	0	F	0-	0	2011m3
IDBIY07LMK223181B	1	5-Nov-11	0	1	M	0-	0	2011m11
IDBIY07LMK227491B	1	7-Jan-11	1	0	M	0-	0	2011m1
IDBIY08AFK192471B	1	29-Sep-11	1	0	F	0-	0	2011m9
IDBIY08BFK198811B	1	9-Dec-11	0	0	F	0-	0	2011m12
IDBIY08BFK200911B	1	18-Sep-11	0	0	F	0-	0	2011m9
IDBIY08BFK203551B	1	13-Oct-11	0	1	F	0-	0	2011m10
IDBIY08BMK224731B	1	4-Jan-11	0	1	M	0-	0	2011m1
IDBIY08CFK198621B	1	7-Mar-11	0	0	F	0-	0	2011m3
IDBIY08CFK203291B	1	19-May-11	1	0	F	0-	0	2011m5
IDBIY08CMK222491B	1	7-Dec-11	0	1	M	0-	0	2011m12
IDBIY08CMK223121B	1	12-Feb-11	1	1	M	0-	1	2011m2
IDBIY08DMK220271B	1	24-Feb-11	1	0	M	0-	0	2011m2
IDBIY08DMK222361B	1	24-Oct-11	1	1	M	0-	1	2011m10
IDBIY08EFK198551B	1	3-Oct-11	0	0	F	0-	0	2011m10
IDBIY08EFK199991B	1	10-Dec-11	0	1	F	0-	0	2011m12
IDBIY08EFK201511B	1	22-Feb-11	0	0	F	0-	0	2011m2
IDBIY08EMK222321B	1	18-Mar-11	0	1	M	0-	0	2011m3
IDBIY08EMK222331B	1	13-Oct-11	1	0	M	0-	0	2011m10
IDBIY08FFK198541B	1	3-Sep-11	1	0	F	0-	0	2011m9
IDBIY08FFK200121B	1	12-Jan-11	0	0	F	0-	0	2011m1
IDBIY08FFK200481B	1	11-Mar-11	0	1	M	0-	0	2011m3
IDBIY08FMK222311B	1	20-Oct-11	0	0	M	0-	0	2011m10
IDBIY08FMK223761B	1	14-Sep-11	1	1	M	0-	1	2011m9
IDBIY08GFK200441B	1	10-Mar-11	0	1	F	0-	0	2011m3
IDBIY08GMK223651B	1	3-Oct-11	0	1	M	0-	0	2011m10
IDBIY08GMK223691B	1	16-Mar-11	0	0	M	0-	0	2011m3
IDBIY08GMK224201B	1	11-Jan-11	1	0	M	0-	0	2011m1
IDBIY08GMK225181B	2	13-Dec-11	0	0	M	0-	0	2011m12
IDBIY08HFK200571B	1	7-Jan-11	0	1	F	0-	0	2011m1
IDBIY08HFK201691B	1	25-Apr-11	0	0	F	0-	0	2011m4
IDBIY08HFK203571B	1	1-Sep-11	1	0	F	0-	0	2011m9
IDBIY08HMK224911B	1	12-Sep-11	0	1	M	0-	0	2011m9
IDBIY08HMK225321B	1	7-Jan-11	0	1	M	0-	0	2011m1
IDBIY08IFK201141B	1	19-Oct-11	0	0	F	0-	0	2011m10
IDBIY08IFK203331B	1	11-Jan-11	1	0	F	0-	0	2011m1
IDBIY08IMK225251B	1	5-Mar-11	1	1	M	0-	1	2011m3
IDBIY08IMK225411B	1	14-Sep-11	0	0	M	0-	0	2011m9
IDBIY08IMK225761B	1	6-Oct-11	0	1	M	0-	0	2011m10
IDBIY08IMK226431B	1	3-Aug-11	1	0	M	0-	0	2011m8
IDBIY08IMK226531B	1	4-Feb-11	0	0	M	0-	0	2011m2
IDBIY08JFK216691B	1	7-Mar-11	0	0	F	0-	0	2011m3
IDBIY08JMK226571B	1	21-Dec-11	0	0	M	0-	0	2011m12
IDBIY08JMK226581B	1	22-Nov-11	0	1	M	0-	0	2011m11
IDBIY08JMK226731B	1	16-May-11	0	1	M	0-	0	2011m5
IDBIY08JMK226841B	1	21-Aug-11	1	0	M	0-	0	2011m8
IDBIY08JMK226931B	1	7-Dec-11	0	1	M	0-	0	2011m12
IDBIY08JMK227041B	1	29-Sep-11	1	0	M	0-	0	2011m9
IDBIY08KFK202391B	1	2-Dec-11	0	1	F	0-	0	2011m12
IDBIY08KFK202581B	1	1-Aug-11	1	0	F	5-	0	2011m8
IDBIY08KMK226721B	1	4-Jan-11	1	0	M	0-	0	2011m1
IDBIY08KMK227431B	1	7-Jan-11	0	1	M	0-	0	2011m1
IDBIY08LFK203091B	1	17-Feb-11	1	1	F	0-	1	2011m2
IDBIY08LFK214771B	1	9-Oct-11	0	1	F	0-	0	2011m10
IDBIY08LFK215061B	1	11-Mar-11	1	0	F	0-	0	2011m3
IDBIY08LMK227341B	1	18-Sep-11	1	0	M	0-	0	2011m9
IDBIY08LMK227481B	1	10-Feb-11	1	1	M	0-	1	2011m2
IDBIY08LMK227581B	1	21-Sep-11	0	1	M	0-	0	2011m9
IDBIY08LMK238651B	1	25-Feb-11	0	1	M	0-	0	2011m2
IDBIY09AFK215041B	1	5-Oct-11	1	0	F	0-	0	2011m10
IDBIY09AFK215221B	1	25-Nov-11	1	0	F	0-	0	2011m11
IDBIY09AFK215251B	1	7-Dec-11	0	0	F	0-	0	2011m12
IDBIY09AMK239011B	1	3-Oct-11	0	1	M	0-	0	2011m10
IDBIY09AMK239051B	2	26-Nov-11	0	0	M	0-	0	2011m11
IDBIY09BFK045441B	1	9-Sep-11	1	0	F	0-	0	2011m9
IDBIY09BFK215511B	1	7-Mar-11	0	0	F	0-	0	2011m3
IDBIY09BMK239031B	1	7-Dec-11	1	0	M	0-	0	2011m12
IDBIY09BMK239081B	1	21-Dec-11	0	0	M	0-	0	2011m12
IDBIY09BMK239471B	1	22-Jul-11	0	0	M	0-	0	2011m7
IDBIY09BMK239711B	1	20-Apr-11	0	1	M	0-	0	2011m4
IDBIY09CMK239501B	1	7-Apr-11	0	1	M	0-	0	2011m4
IDBIY09CMK239521B	1	25-Feb-11	0	1	M	0-	0	2011m2
IDBIY09CMK239561B	1	2-Dec-11	0	0	M	0-	0	2011m12
IDBIY09CMK239921B	1	25-Feb-11	1	0	M	0-	0	2011m2
IDBIY09DFK216511B	1	25-Feb-11	1	1	F	0-	1	2011m2
IDBIY09DFK216511B	2	16-Oct-11	0	1	F	0-	0	2011m10
IDBIY09DMK239721B	1	19-Oct-11	0	0	M	0-	0	2011m10
IDBIY09DMK239871B	1	25-Feb-11	0	1	M	0-	0	2011m2
IDBIY09DMK239881B	1	19-Aug-11	1	1	M	0-	1	2011m8
IDBIY09DMK240291B	1	15-Jun-11	0	1	M	0-	0	2011m6
IDBIY09EMK240081B	1	3-Oct-11	0	0	M	0-	0	2011m10
IDBIY09EMK240341B	1	6-Oct-11	0	1	M	0-	0	2011m10
IDBIY09EMK240681B	1	8-Jan-11	1	0	M	0-	0	2011m1
IDBIY09FFK217101B	1	8-Feb-11	0	1	F	0-	0	2011m2
IDBIY09FFK217341B	1	11-Jan-11	0	1	F	0-	0	2011m1
IDBIY09FFK217441B	1	5-Mar-11	0	0	F	0-	0	2011m3
IDBIY09FFK217781B	1	3-Oct-11	1	1	F	0-	1	2011m10
IDBIY09FMK240531B	1	10-Feb-11	1	1	M	0-	1	2011m2
IDBIY09FMK240541B	1	8-Aug-11	0	1	M	0-	0	2011m8
IDBIY09FMK240771B	1	10-Oct-11	0	0	M	0-	0	2011m10
IDBIY09GFK217511B	1	12-Jan-11	0	1	F	0-	0	2011m1
IDBIY09GFK217531B	1	6-Jan-11	0	1	F	0-	0	2011m1
IDBIY09GFK218611B	1	14-Feb-11	0	1	F	0-	0	2011m2
IDBIY09GMK240941B	1	7-Feb-11	0	1	M	0-	0	2011m2
IDBIY09GMK241241B	1	16-Mar-11	0	1	M	0-	0	2011m3
IDBIY09GMK241581B	1	8-Sep-11	0	1	M	0-	0	2011m9
IDBIY09GMK241601B	1	29-Aug-11	0	0	M	0-	0	2011m8
IDBIY09HFK218531B	1	3-Oct-11	1	0	F	0-	0	2011m10
IDBIY09HMK241291B	1	14-Aug-11	0	1	M	0-	0	2011m8
IDBIY09HMK241341B	1	2-Dec-11	1	0	M	0-	0	2011m12
IDBIY09HMK241371B	1	25-Nov-11	0	1	M	0-	0	2011m11
IDBIY09HMK241731B	1	23-May-11	0	0	M	0-	0	2011m5
IDBIY09HMK241841B	1	3-Oct-11	0	0	M	0-	0	2011m10
IDBIY09IFK219261B	1	11-Feb-11	0	1	F	0-	0	2011m2
IDBIY09IFK219361B	1	30-Nov-11	0	0	F	0-	0	2011m11
IDBIY09IMK241781B	1	15-Sep-11	0	1	M	0-	0	2011m9
IDBIY09IMK242051B	1	4-Feb-11	1	0	M	0-	0	2011m2
IDBIY09IMK242051B	2	5-Nov-11	1	0	M	0-	0	2011m11
IDBIY09IMK242081B	1	5-Nov-11	1	1	M	0-	1	2011m11
IDBIY09JFK219461B	1	18-Feb-11	0	1	F	0-	0	2011m2
IDBIY09JFK219501B	1	9-Oct-11	1	1	F	0-	1	2011m10
IDBIY09JFK219521B	1	14-Aug-11	1	1	F	0-	1	2011m8
IDBIY09JFK219661B	1	8-Feb-11	0	0	F	0-	0	2011m2
IDBIY09JFK219911B	1	26-Aug-11	1	0	F	0-	0	2011m8
IDBIY09JFK219931B	1	3-Oct-11	0	1	F	0-	0	2011m10
IDBIY09JFK220201B	1	10-Oct-11	1	1	F	0-	1	2011m10
IDBIY09JMK242261B	1	22-Nov-11	0	0	M	0-	0	2011m11
IDBIY09JMK242291B	1	9-Dec-11	0	0	M	0-	0	2011m12
IDBIY09JMK242401B	1	7-Feb-11	0	0	M	0-	0	2011m2
IDBIY09JMK242421B	1	8-Nov-11	0	1	M	0-	0	2011m11
IDBIY09JMK242431B	1	5-Feb-11	0	1	M	0-	0	2011m2
IDBIY09JMK242661B	1	13-Oct-11	0	0	M	0-	0	2011m10
IDBIY09JMK242881B	1	10-Jan-11	0	1	M	0-	0	2011m1
IDBIY09JMK242981B	1	12-Sep-11	1	0	M	0-	0	2011m9
IDBIY09JMK243021B	1	22-Nov-11	0	1	M	0-	0	2011m11
IDBIY09JMK249221B	1	23-May-11	0	1	M	0-	0	2011m5
IDBIY09KFK220171B	1	28-Aug-11	1	0	F	0-	0	2011m8
IDBIY09KFK220241B	1	28-Nov-11	0	0	F	0-	0	2011m11
IDBIY09KMK039201B	1	7-Sep-11	1	0	M	0-	0	2011m9
IDBIY09KMK043251B	1	8-Feb-11	0	1	M	0-	0	2011m2
IDBIY09KMK043271B	1	31-Oct-11	1	0	M	0-	0	2011m10
IDBIY09LFK036541B	1	18-Mar-11	0	1	F	0-	0	2011m3
IDBIY09LFK036571B	1	16-Mar-11	0	1	F	0-	0	2011m3
IDBIY09LMK238641B	1	25-Feb-11	0	1	M	0-	0	2011m2
IDBIY09LMK246161B	1	16-Mar-11	1	0	M	0-	0	2011m3
IDBIY10AFK225891B	1	20-Sep-11	1	0	F	0-	0	2011m9
IDBIY10BFK226201B	1	24-Nov-11	1	1	F	0-	1	2011m11
IDBIY10CMK246901B	1	20-Oct-11	0	0	M	0-	0	2011m10
IDBIY10CMK246911B	1	19-Oct-11	0	0	M	0-	0	2011m10
IDBIY10CMK246931B	1	16-Mar-11	0	0	M	0-	0	2011m3
IDBIY10CMK247041B	1	27-May-11	0	0	M	0-	0	2011m5
IDBIY10CMK247391B	1	25-Feb-11	0	0	M	0-	0	2011m2
IDBIY10DFK227381B	1	14-Feb-11	0	1	F	0-	0	2011m2
IDBIY10DFK227481B	1	14-Dec-11	0	0	M	0-	0	2011m12
IDBIY10DMK247421B	1	22-Nov-11	1	0	M	0-	0	2011m11
IDBIY10EFK227571B	1	20-Jul-11	1	0	M	0-	0	2011m7
IDBIY10EFK227791B	1	10-Oct-11	0	0	F	0-	0	2011m10
IDBIY10FFK228461B	1	22-Nov-11	0	1	F	0-	0	2011m11
IDBIY10FMK247791B	1	19-Dec-11	0	0	M	0-	0	2011m12
IDBIY10FMK247901B	1	12-Jan-11	0	0	M	0-	0	2011m1
IDBIY10FMK248291B	1	14-Feb-11	0	1	M	0-	0	2011m2
IDBIY10FMK248311B	1	9-Feb-11	1	1	M	0-	1	2011m2
IDBIY10FMK248321B	1	12-Feb-11	0	1	M	0-	0	2011m2
IDBIY10FMK248461B	1	5-Mar-11	0	1	M	0-	0	2011m3
IDBIY10GFK228721B	1	21-Sep-11	0	1	F	0-	0	2011m9
IDBIY10GFK229201B	1	22-Feb-11	0	1	F	15-	0	2011m2
IDBIY10GFK229551B	1	18-Mar-11	1	1	F	0-	1	2011m3
IDBIY10GMK248861B	1	3-Oct-11	1	1	M	0-	1	2011m10
IDBIY10GMK248911B	1	6-Dec-11	1	0	M	0-	0	2011m12
IDBIY10HFK229701B	1	24-May-11	0	1	F		0	2011m5
IDBIY10HFK229851B	1	26-Aug-11	0	1	M	0-	0	2011m8
IDBIY10HFK229891B	1	16-Mar-11	1	0	F	0-	0	2011m3
[truncated: 1,026 more rows]
