# Supplementary material for: Estimation of community-level influenza-associated illness in a low resource rural setting in India
Source: PLoS One. 2018 Apr 26;13(4):e0196495. doi: 10.1371/journal.pone.0196495 (PMC5919664; doi:10.1371/journal.pone.0196495)
Supplement: S4 File — (CSV) [file pone.0196495.s004.csv]

study_id	date_sample	positivesample	whoili	year_month_sample	type_of_site	age_grp
IDBILAB8217	12-Sep-11	0	1	2011m9	EHC	60-
IDBILAB9668	21-Feb-11	0	0	2011m2	Private Clinic	0-
IDBILAB9738	10-Feb-11	0	1	2011m2	EHC	0-
IDBILAB8317	30-Aug-11	0	0	2011m8	Private Clinic	0-
IDBILAB8331	27-Aug-11	0	0	2011m8	PHC	0-
IDBILAB8986	27-May-11	0	1	2011m5	Private Clinic	0-
IDBILAB9236	21-Apr-11	0	0	2011m4	PHC	0-
IDBILAB8007	14-Oct-11	0	0	2011m10	Private Clinic	0-
IDBILAB8669	9-Jul-11	0	1	2011m7	EHC	0-
IDBILAB8701	6-Jul-11	0	0	2011m7	Private Clinic	0-
IDBILAB9284	13-Apr-11	0	0	2011m4	PHC	0-
IDBILAB9770	7-Feb-11	0	1	2011m2	PHC	0-
IDBILAB9922	12-Jan-11	0	0	2011m1	EHC	0-
IDBILAB9318	8-Apr-11	0	0	2011m4	PHC	0-
IDBILAB9019	23-May-11	0	1	2011m5	PHC	0-
IDBILAB7563	28-Dec-11	0	1	2011m12	EHC	0-
IDBILAB7786	17-Nov-11	0	0	2011m11	PHC	0-
IDBILAB9669	21-Feb-11	0	0	2011m2	Private Clinic	0-
IDBILAB7696	5-Dec-11	0	1	2011m12	Private Clinic	0-
IDBILAB9314	8-Apr-11	0	1	2011m4	PHC	0-
IDBILAB9923	12-Jan-11	0	0	2011m1	EHC	0-
IDBILAB7913	27-Oct-11	0	1	2011m10	EHC	0-
IDBILAB7683	8-Dec-11	0	1	2011m12	EHC	0-
IDBILAB7978	18-Oct-11	0	0	2011m10	PHC	0-
IDBILAB8091	1-Oct-11	0	1	2011m10	PHC	0-
IDBILAB8037	11-Oct-11	0	1	2011m10	PHC	0-
IDBILAB9595	4-Mar-11	0	0	2011m3	Private Clinic	0-
IDBILAB9441	26-Mar-11	0	1	2011m3	Private Clinic	0-
IDBILAB7883	3-Nov-11	0	1	2011m11	Private Clinic	0-
IDBILAB9105	10-May-11	0	1	2011m5	PHC	0-
IDBILAB9637	25-Feb-11	0	1	2011m2	PHC	0-
IDBILAB9039	20-May-11	0	0	2011m5	PHC	0-
IDBILAB8518	30-Jul-11	1	1	2011m7	PHC	0-
IDBILAB9041	20-May-11	0	0	2011m5	PHC	0-
IDBILAB9554	10-Mar-11	0	1	2011m3	PHC	0-
IDBILAB9458	24-Mar-11	0	1	2011m3	PHC	0-
IDBILAB8278	5-Sep-11	0	0	2011m9	EHC	0-
IDBILAB8744	30-Jun-11	0	0	2011m6	PHC	0-
IDBILAB9901	17-Jan-11	0	1	2011m1	EHC	0-
IDBILAB8415	17-Aug-11	0	0	2011m8	Private Clinic	0-
IDBILAB9022	23-May-11	1	1	2011m5	Private Clinic	0-
IDBILAB9414	29-Mar-11	0	0	2011m3	PHC	0-
IDBILAB7628	16-Dec-11	0	0	2011m12	EHC	0-
IDBILAB8650	12-Jul-11	0	1	2011m7	PHC	0-
IDBILAB9258	20-Apr-11	0	1	2011m4	EHC	0-
IDBILAB8421	16-Aug-11	0	0	2011m8	PHC	0-
IDBILAB8195	14-Sep-11	0	0	2011m9	EHC	0-
IDBILAB9405	30-Mar-11	0	1	2011m3	PHC	0-
IDBILAB8257	7-Sep-11	0	0	2011m9	EHC	0-
IDBILAB8084	3-Oct-11	0	1	2011m10	PHC	0-
IDBILAB9955	4-Jan-11	0	0	2011m1	PHC	0-
IDBILAB9197	28-Apr-11	0	1	2011m4	PHC	0-
IDBILAB8490	3-Aug-11	1	1	2011m8	PHC	0-
IDBILAB9252	20-Apr-11	0	1	2011m4	EHC	0-
IDBILAB9346	5-Apr-11	0	0	2011m4	PHC	0-
IDBILAB9959	3-Jan-11	0	1	2011m1	EHC	0-
IDBILAB8945	1-Jun-11	0	0	2011m6	PHC	0-
IDBILAB9528	14-Mar-11	0	1	2011m3	PHC	0-
IDBILAB9899	17-Jan-11	0	1	2011m1	EHC	0-
IDBILAB9261	19-Apr-11	0	0	2011m4	PHC	0-
IDBILAB9164	3-May-11	0	1	2011m5	PHC	0-
IDBILAB8702	5-Jul-11	0	0	2011m7	PHC	0-
IDBILAB9662	22-Feb-11	0	0	2011m2	PHC	0-
IDBILAB9214	27-Apr-11	0	0	2011m4	PHC	0-
IDBILAB9148	5-May-11	0	0	2011m5	Private Clinic	0-
IDBILAB8107	30-Sep-11	0	0	2011m9	EHC	0-
IDBILAB7607	19-Dec-11	0	0	2011m12	PHC	0-
IDBILAB9855	22-Jan-11	0	1	2011m1	EHC	0-
IDBILAB8868	11-Jun-11	0	1	2011m6	PHC	0-
IDBILAB7637	15-Dec-11	0	0	2011m12	PHC	0-
IDBILAB8382	19-Aug-11	0	1	2011m8	PHC	0-
IDBILAB7619	17-Dec-11	0	0	2011m12	PHC	0-
IDBILAB8649	12-Jul-11	0	1	2011m7	PHC	0-
IDBILAB7656	13-Dec-11	0	1	2011m12	PHC	0-
IDBILAB9703	12-Feb-11	0	1	2011m2	PHC	0-
IDBILAB8912	4-Jun-11	0	1	2011m6	Private Clinic	0-
IDBILAB9339	6-Apr-11	0	1	2011m4	PHC	0-
IDBILAB7588	23-Dec-11	0	0	2011m12	PHC	0-
IDBILAB8349	25-Aug-11	0	1	2011m8	EHC	0-
IDBILAB9178	30-Apr-11	0	1	2011m4	EHC	0-
IDBILAB8363	24-Aug-11	1	0	2011m8	Private Clinic	0-
IDBILAB7691	7-Dec-11	0	1	2011m12	EHC	0-
IDBILAB7567	28-Dec-11	0	1	2011m12	PHC	0-
IDBILAB8221	10-Sep-11	0	0	2011m9	PHC	0-
IDBILAB9324	7-Apr-11	0	1	2011m4	PHC	0-
IDBILAB8979	27-May-11	0	1	2011m5	PHC	0-
IDBILAB8220	10-Sep-11	0	1	2011m9	PHC	0-
IDBILAB9940	6-Jan-11	0	1	2011m1	PHC	0-
IDBILAB8156	19-Sep-11	0	0	2011m9	PHC	0-
IDBILAB7558	28-Dec-11	0	1	2011m12	PHC	0-
IDBILAB8047	10-Oct-11	0	1	2011m10	EHC	0-
IDBILAB8683	7-Jul-11	0	0	2011m7	PHC	0-
IDBILAB9801	2-Feb-11	0	1	2011m2	PHC	0-
IDBILAB7850	11-Nov-11	0	1	2011m11	EHC	0-
IDBILAB9206	28-Apr-11	0	1	2011m4	EHC	0-
IDBILAB9194	29-Apr-11	0	0	2011m4	Private Clinic	0-
IDBILAB7932	24-Oct-11	0	1	2011m10	Private Clinic	0-
IDBILAB7874	4-Nov-11	0	1	2011m11	Private Clinic	0-
IDBILAB9893	18-Jan-11	0	1	2011m1	EHC	0-
IDBILAB7805	16-Nov-11	0	1	2011m11	Private Clinic	0-
IDBILAB9906	15-Jan-11	0	0	2011m1	EHC	0-
IDBILAB9698	14-Feb-11	0	1	2011m2	EHC	0-
IDBILAB9531	14-Mar-11	0	1	2011m3	PHC	0-
IDBILAB7784	18-Nov-11	0	1	2011m11	EHC	0-
IDBILAB8947	31-May-11	0	1	2011m5	PHC	0-
IDBILAB7632	16-Dec-11	0	1	2011m12	EHC	0-
IDBILAB9358	4-Apr-11	0	0	2011m4	PHC	0-
IDBILAB9224	25-Apr-11	0	0	2011m4	PHC	0-
IDBILAB7931	24-Oct-11	0	1	2011m10	Private Clinic	0-
IDBILAB9376	1-Apr-11	0	1	2011m4	PHC	0-
IDBILAB8808	21-Jun-11	0	1	2011m6	PHC	0-
IDBILAB7646	14-Dec-11	0	1	2011m12	EHC	0-
IDBILAB9195	29-Apr-11	0	1	2011m4	EHC	0-
IDBILAB8251	8-Sep-11	0	1	2011m9	Private Clinic	0-
IDBILAB9158	4-May-11	0	1	2011m5	EHC	0-
IDBILAB9357	4-Apr-11	0	0	2011m4	PHC	0-
IDBILAB9913	13-Jan-11	0	1	2011m1	PHC	0-
IDBILAB9233	23-Apr-11	0	1	2011m4	EHC	0-
IDBILAB9071	16-May-11	0	0	2011m5	PHC	0-
IDBILAB8171	16-Sep-11	0	1	2011m9	EHC	0-
IDBILAB8434	11-Aug-11	0	1	2011m8	EHC	0-
IDBILAB8670	9-Jul-11	0	1	2011m7	EHC	0-
IDBILAB9761	8-Feb-11	0	0	2011m2	Private Clinic	0-
IDBILAB8224	10-Sep-11	1	0	2011m9	Private Clinic	0-
IDBILAB8099	1-Oct-11	0	1	2011m10	EHC	0-
IDBILAB8413	17-Aug-11	0	1	2011m8	EHC	0-
IDBILAB9851	22-Jan-11	0	1	2011m1	EHC	0-
IDBILAB8076	5-Oct-11	0	1	2011m10	EHC	0-
IDBILAB7815	15-Nov-11	0	1	2011m11	Private Clinic	0-
IDBILAB7909	27-Oct-11	0	1	2011m10	Private Clinic	0-
IDBILAB9281	15-Apr-11	0	1	2011m4	PHC	0-
IDBILAB8635	13-Jul-11	0	1	2011m7	PHC	0-
IDBILAB9550	11-Mar-11	0	1	2011m3	Private Clinic	0-
IDBILAB7793	17-Nov-11	0	0	2011m11	Private Clinic	0-
IDBILAB8852	14-Jun-11	0	1	2011m6	PHC	0-
IDBILAB7663	12-Dec-11	0	1	2011m12	Private Clinic	0-
IDBILAB7936	22-Oct-11	0	0	2011m10	PHC	0-
IDBILAB7927	24-Oct-11	0	0	2011m10	EHC	0-
IDBILAB7729	28-Nov-11	0	0	2011m11	PHC	0-
IDBILAB8018	13-Oct-11	0	1	2011m10	Private Clinic	0-
IDBILAB8908	6-Jun-11	0	1	2011m6	PHC	0-
IDBILAB7756	23-Nov-11	0	1	2011m11	EHC	0-
IDBILAB9678	19-Feb-11	0	0	2011m2	PHC	0-
IDBILAB9783	5-Feb-11	0	1	2011m2	PHC	0-
IDBILAB9031	21-May-11	0	1	2011m5	PHC	0-
IDBILAB8997	25-May-11	0	0	2011m5	PHC	0-
IDBILAB9567	9-Mar-11	0	0	2011m3	EHC	0-
IDBILAB8732	1-Jul-11	0	1	2011m7	PHC	0-
IDBILAB8189	14-Sep-11	0	1	2011m9	PHC	0-
IDBILAB9811	2-Feb-11	0	1	2011m2	EHC	0-
IDBILAB8329	29-Aug-11	0	1	2011m8	Private Clinic	0-
IDBILAB7808	15-Nov-11	0	1	2011m11	PHC	0-
IDBILAB8187	14-Sep-11	0	0	2011m9	PHC	0-
IDBILAB8437	11-Aug-11	0	1	2011m8	Private Clinic	0-
IDBILAB8517	30-Jul-11	1	1	2011m7	PHC	0-
IDBILAB7875	4-Nov-11	0	1	2011m11	Private Clinic	0-
IDBILAB8787	23-Jun-11	0	0	2011m6	Private Clinic	0-
IDBILAB7807	15-Nov-11	0	1	2011m11	PHC	0-
IDBILAB8245	8-Sep-11	1	1	2011m9	PHC	0-
IDBILAB8380	19-Aug-11	0	0	2011m8	PHC	0-
IDBILAB9121	7-May-11	0	1	2011m5	PHC	0-
IDBILAB7605	20-Dec-11	0	0	2011m12	PHC	0-
IDBILAB7973	19-Oct-11	0	1	2011m10	EHC	0-
IDBILAB8970	28-May-11	0	0	2011m5	PHC	0-
IDBILAB9482	22-Mar-11	0	0	2011m3	PHC	0-
IDBILAB7770	21-Nov-11	0	1	2011m11	PHC	0-
IDBILAB7947	21-Oct-11	1	1	2011m10	Private Clinic	0-
IDBILAB9883	19-Jan-11	0	1	2011m1	EHC	0-
IDBILAB9272	18-Apr-11	0	1	2011m4	PHC	0-
IDBILAB9781	5-Feb-11	0	1	2011m2	EHC	0-
IDBILAB9304	9-Apr-11	0	1	2011m4	Private Clinic	0-
IDBILAB9772	7-Feb-11	0	1	2011m2	EHC	0-
IDBILAB9242	21-Apr-11	0	1	2011m4	EHC	0-
IDBILAB8543	27-Jul-11	1	1	2011m7	PHC	0-
IDBILAB8720	4-Jul-11	0	1	2011m7	PHC	0-
IDBILAB9887	18-Jan-11	0	1	2011m1	PHC	0-
IDBILAB9162	3-May-11	0	1	2011m5	PHC	0-
IDBILAB9464	24-Mar-11	0	1	2011m3	EHC	0-
IDBILAB8690	7-Jul-11	0	0	2011m7	Private Clinic	0-
IDBILAB9002	25-May-11	0	1	2011m5	EHC	0-
IDBILAB7669	10-Dec-11	0	0	2011m12	PHC	0-
IDBILAB9137	6-May-11	0	1	2011m5	Private Clinic	0-
IDBILAB9114	9-May-11	0	0	2011m5	EHC	0-
IDBILAB9905	15-Jan-11	0	0	2011m1	EHC	0-
IDBILAB8983	27-May-11	0	1	2011m5	Private Clinic	0-
IDBILAB8336	27-Aug-11	0	1	2011m8	PHC	0-
IDBILAB7698	5-Dec-11	0	0	2011m12	Private Clinic	0-
IDBILAB9933	8-Jan-11	0	0	2011m1	EHC	0-
IDBILAB9410	30-Mar-11	0	1	2011m3	PHC	0-
IDBILAB8768	28-Jun-11	0	1	2011m6	Private Clinic	0-
IDBILAB7911	27-Oct-11	0	1	2011m10	EHC	0-
IDBILAB9491	18-Mar-11	0	0	2011m3	PHC	0-
IDBILAB9151	4-May-11	0	1	2011m5	PHC	0-
IDBILAB9145	5-May-11	0	1	2011m5	EHC	0-
IDBILAB9220	26-Apr-11	0	0	2011m4	PHC	0-
IDBILAB8791	22-Jun-11	0	0	2011m6	PHC	0-
IDBILAB8764	28-Jun-11	0	1	2011m6	Private Clinic	0-
IDBILAB8763	28-Jun-11	0	1	2011m6	Private Clinic	0-
IDBILAB9038	20-May-11	0	0	2011m5	PHC	0-
IDBILAB7560	28-Dec-11	0	0	2011m12	PHC	0-
IDBILAB9655	23-Feb-11	0	1	2011m2	Private Clinic	0-
IDBILAB9455	25-Mar-11	0	1	2011m3	Private Clinic	0-
IDBILAB8990	26-May-11	0	0	2011m5	Private Clinic	0-
IDBILAB9688	15-Feb-11	0	0	2011m2	EHC	0-
IDBILAB9498	18-Mar-11	0	1	2011m3	Private Clinic	0-
IDBILAB9160	3-May-11	0	1	2011m5	PHC	0-
IDBILAB9419	29-Mar-11	0	0	2011m3	PHC	0-
IDBILAB9165	3-May-11	0	0	2011m5	PHC	0-
IDBILAB9877	19-Jan-11	0	1	2011m1	PHC	0-
IDBILAB7587	23-Dec-11	0	1	2011m12	PHC	0-
IDBILAB8293	2-Sep-11	0	1	2011m9	PHC	0-
IDBILAB8772	27-Jun-11	0	0	2011m6	PHC	0-
IDBILAB8453	8-Aug-11	0	1	2011m8	PHC	0-
IDBILAB8044	10-Oct-11	0	1	2011m10	EHC	0-
IDBILAB8907	6-Jun-11	0	1	2011m6	PHC	0-
IDBILAB9098	11-May-11	0	1	2011m5	PHC	0-
IDBILAB8975	28-May-11	0	0	2011m5	EHC	0-
IDBILAB7813	15-Nov-11	0	1	2011m11	Private Clinic	0-
IDBILAB8479	4-Aug-11	0	1	2011m8	PHC	0-
IDBILAB7794	17-Nov-11	0	0	2011m11	Private Clinic	0-
IDBILAB8798	22-Jun-11	0	1	2011m6	Private Clinic	0-
IDBILAB9968	1-Jan-11	0	1	2011m1	EHC	0-
IDBILAB9129	6-May-11	0	1	2011m5	PHC	0-
IDBILAB9247	20-Apr-11	0	1	2011m4	PHC	0-
IDBILAB7845	11-Nov-11	0	0	2011m11	EHC	0-
IDBILAB7867	8-Nov-11	0	1	2011m11	Private Clinic	0-
IDBILAB9516	16-Mar-11	0	1	2011m3	PHC	0-
IDBILAB7838	12-Nov-11	0	0	2011m11	EHC	0-
IDBILAB9664	22-Feb-11	0	0	2011m2	PHC	0-
IDBILAB7695	7-Dec-11	0	1	2011m12	Private Clinic	0-
IDBILAB7946	21-Oct-11	0	0	2011m10	EHC	0-
IDBILAB9417	29-Mar-11	0	0	2011m3	PHC	0-
IDBILAB9814	1-Feb-11	0	1	2011m2	PHC	0-
IDBILAB8570	25-Jul-11	1	1	2011m7	EHC	0-
IDBILAB9207	28-Apr-11	0	1	2011m4	EHC	0-
IDBILAB8443	9-Aug-11	0	1	2011m8	PHC	0-
IDBILAB8067	5-Oct-11	0	1	2011m10	PHC	0-
IDBILAB8034	11-Oct-11	0	1	2011m10	PHC	0-
IDBILAB8790	22-Jun-11	0	0	2011m6	PHC	0-
IDBILAB8292	2-Sep-11	0	1	2011m9	PHC	0-
IDBILAB9598	4-Mar-11	0	1	2011m3	PHC	0-
IDBILAB8661	11-Jul-11	0	0	2011m7	Private Clinic	0-
IDBILAB7689	7-Dec-11	0	1	2011m12	PHC	0-
IDBILAB7910	27-Oct-11	0	1	2011m10	Private Clinic	0-
IDBILAB8306	1-Sep-11	0	0	2011m9	EHC	0-
IDBILAB9731	10-Feb-11	0	1	2011m2	PHC	0-
IDBILAB8381	19-Aug-11	0	1	2011m8	PHC	0-
IDBILAB8743	30-Jun-11	0	1	2011m6	PHC	0-
IDBILAB8905	6-Jun-11	0	0	2011m6	PHC	0-
IDBILAB9273	18-Apr-11	0	1	2011m4	PHC	0-
IDBILAB9586	4-Mar-11	0	0	2011m3	EHC	0-
IDBILAB9721	11-Feb-11	0	0	2011m2	PHC	0-
IDBILAB9544	11-Mar-11	0	1	2011m3	PHC	0-
IDBILAB7959	20-Oct-11	0	1	2011m10	EHC	0-
IDBILAB9481	22-Mar-11	0	0	2011m3	PHC	0-
IDBILAB8909	6-Jun-11	0	0	2011m6	PHC	0-
IDBILAB8957	30-May-11	0	1	2011m5	PHC	0-
IDBILAB8555	26-Jul-11	0	1	2011m7	PHC	0-
IDBILAB8105	30-Sep-11	0	1	2011m9	PHC	0-
IDBILAB8667	9-Jul-11	0	1	2011m7	EHC	0-
IDBILAB8207	12-Sep-11	0	1	2011m9	PHC	0-
IDBILAB8185	14-Sep-11	1	1	2011m9	Private Clinic	0-
IDBILAB7963	20-Oct-11	0	1	2011m10	EHC	0-
IDBILAB7825	14-Nov-11	0	1	2011m11	EHC	0-
IDBILAB9762	8-Feb-11	0	1	2011m2	Private Clinic	0-
IDBILAB8567	25-Jul-11	1	1	2011m7	EHC	0-
IDBILAB8496	3-Aug-11	1	1	2011m8	EHC	0-
IDBILAB9573	8-Mar-11	0	0	2011m3	PHC	0-
IDBILAB9763	8-Feb-11	0	1	2011m2	Private Clinic	0-
IDBILAB8554	26-Jul-11	0	1	2011m7	PHC	0-
IDBILAB7716	2-Dec-11	0	1	2011m12	Private Clinic	0-
IDBILAB9100	10-May-11	0	1	2011m5	Private Clinic	0-
IDBILAB9900	17-Jan-11	0	1	2011m1	EHC	0-
IDBILAB8186	14-Sep-11	0	0	2011m9	Private Clinic	0-
IDBILAB9439	26-Mar-11	0	0	2011m3	PHC	0-
IDBILAB9330	7-Apr-11	0	1	2011m4	EHC	0-
IDBILAB7839	12-Nov-11	0	1	2011m11	Private Clinic	0-
IDBILAB9476	23-Mar-11	0	0	2011m3	PHC	0-
IDBILAB8574	23-Jul-11	0	1	2011m7	PHC	0-
IDBILAB9939	6-Jan-11	0	0	2011m1	PHC	0-
IDBILAB8985	27-May-11	0	1	2011m5	EHC	0-
IDBILAB9701	12-Feb-11	0	1	2011m2	PHC	0-
IDBILAB9285	13-Apr-11	0	0	2011m4	PHC	0-
IDBILAB8864	13-Jun-11	0	1	2011m6	PHC	0-
IDBILAB7644	14-Dec-11	0	1	2011m12	PHC	0-
IDBILAB9282	15-Apr-11	0	0	2011m4	Private Clinic	0-
IDBILAB8832	17-Jun-11	0	1	2011m6	Private Clinic	0-
IDBILAB8806	21-Jun-11	0	0	2011m6	EHC	0-
IDBILAB8011	13-Oct-11	0	1	2011m10	PHC	0-
IDBILAB7869	8-Nov-11	0	1	2011m11	Private Clinic	0-
IDBILAB9187	29-Apr-11	0	0	2011m4	PHC	0-
IDBILAB7571	27-Dec-11	0	0	2011m12	PHC	0-
IDBILAB8346	25-Aug-11	0	1	2011m8	PHC	0-
IDBILAB8991	26-May-11	0	0	2011m5	PHC	0-
IDBILAB8347	25-Aug-11	0	0	2011m8	PHC	0-
IDBILAB8845	15-Jun-11	0	1	2011m6	PHC	0-
IDBILAB7700	3-Dec-11	0	1	2011m12	EHC	0-
IDBILAB7934	22-Oct-11	0	0	2011m10	Private Clinic	0-
IDBILAB7980	18-Oct-11	0	1	2011m10	Private Clinic	0-
IDBILAB7754	23-Nov-11	0	0	2011m11	EHC	0-
IDBILAB8805	21-Jun-11	0	1	2011m6	EHC	0-
IDBILAB7970	19-Oct-11	0	0	2011m10	EHC	0-
IDBILAB9246	20-Apr-11	0	0	2011m4	PHC	0-
IDBILAB9268	18-Apr-11	0	1	2011m4	PHC	0-
IDBILAB7917	25-Oct-11	0	1	2011m10	EHC	0-
IDBILAB9128	6-May-11	0	1	2011m5	PHC	0-
IDBILAB8073	5-Oct-11	1	1	2011m10	EHC	0-
IDBILAB9118	9-May-11	0	0	2011m5	EHC	0-
IDBILAB8911	4-Jun-11	0	0	2011m6	Private Clinic	0-
IDBILAB8963	30-May-11	0	1	2011m5	PHC	0-
IDBILAB8237	9-Sep-11	1	1	2011m9	EHC	0-
IDBILAB9338	6-Apr-11	0	0	2011m4	PHC	0-
IDBILAB7795	17-Nov-11	0	1	2011m11	Private Clinic	0-
IDBILAB8046	10-Oct-11	0	1	2011m10	EHC	0-
IDBILAB9666	22-Feb-11	0	1	2011m2	PHC	0-
IDBILAB8147	21-Sep-11	1	1	2011m9	PHC	0-
IDBILAB8279	5-Sep-11	0	1	2011m9	EHC	0-
IDBILAB9117	9-May-11	0	1	2011m5	EHC	0-
IDBILAB9363	4-Apr-11	0	0	2011m4	EHC	0-
IDBILAB8528	29-Jul-11	1	1	2011m7	Private Clinic	0-
IDBILAB7849	11-Nov-11	0	1	2011m11	EHC	0-
IDBILAB7991	17-Oct-11	0	0	2011m10	EHC	0-
IDBILAB8829	17-Jun-11	0	1	2011m6	PHC	0-
IDBILAB8307	1-Sep-11	0	1	2011m9	EHC	0-
IDBILAB8504	2-Aug-11	1	1	2011m8	Private Clinic	0-
IDBILAB8273	6-Sep-11	0	1	2011m9	Private Clinic	0-
IDBILAB8934	2-Jun-11	0	1	2011m6	EHC	5-
IDBILAB8009	14-Oct-11	0	1	2011m10	EHC	5-
IDBILAB7848	11-Nov-11	0	0	2011m11	EHC	5-
IDBILAB7575	26-Dec-11	0	0	2011m12	PHC	5-
IDBILAB7564	28-Dec-11	0	0	2011m12	EHC	5-
IDBILAB9724	11-Feb-11	0	1	2011m2	PHC	5-
IDBILAB9677	19-Feb-11	0	1	2011m2	PHC	5-
IDBILAB7718	30-Nov-11	0	1	2011m11	PHC	5-
IDBILAB9822	29-Jan-11	0	0	2011m1	EHC	5-
IDBILAB7989	17-Oct-11	0	1	2011m10	PHC	5-
IDBILAB9274	18-Apr-11	0	1	2011m4	PHC	5-
IDBILAB9043	20-May-11	0	1	2011m5	Private Clinic	5-
IDBILAB9917	13-Jan-11	0	0	2011m1	EHC	5-
IDBILAB9159	4-May-11	0	1	2011m5	EHC	5-
IDBILAB9436	26-Mar-11	0	1	2011m3	PHC	5-
IDBILAB7692	7-Dec-11	0	0	2011m12	Private Clinic	5-
IDBILAB7983	18-Oct-11	1	1	2011m10	Private Clinic	5-
IDBILAB8659	11-Jul-11	0	1	2011m7	PHC	5-
IDBILAB8017	13-Oct-11	1	0	2011m10	Private Clinic	5-
IDBILAB8013	13-Oct-11	0	1	2011m10	PHC	5-
IDBILAB7780	18-Nov-11	0	1	2011m11	PHC	5-
IDBILAB7699	3-Dec-11	0	0	2011m12	EHC	5-
IDBILAB9435	26-Mar-11	0	0	2011m3	PHC	5-
IDBILAB9549	11-Mar-11	0	0	2011m3	Private Clinic	5-
IDBILAB7582	26-Dec-11	0	1	2011m12	Private Clinic	5-
IDBILAB7833	12-Nov-11	0	0	2011m11	PHC	5-
IDBILAB8319	30-Aug-11	0	1	2011m8	Private Clinic	5-
IDBILAB7830	12-Nov-11	0	0	2011m11	PHC	5-
IDBILAB7903	28-Oct-11	0	1	2011m10	Private Clinic	5-
IDBILAB9847	24-Jan-11	0	1	2011m1	PHC	5-
IDBILAB8399	18-Aug-11	0	0	2011m8	EHC	5-
IDBILAB7800	16-Nov-11	0	1	2011m11	PHC	5-
IDBILAB9702	12-Feb-11	0	1	2011m2	PHC	5-
IDBILAB9296	11-Apr-11	0	1	2011m4	PHC	5-
IDBILAB7928	24-Oct-11	0	1	2011m10	EHC	5-
IDBILAB8804	21-Jun-11	0	1	2011m6	PHC	5-
IDBILAB8098	1-Oct-11	0	1	2011m10	EHC	5-
IDBILAB9092	12-May-11	0	1	2011m5	PHC	5-
IDBILAB8290	2-Sep-11	1	1	2011m9	PHC	5-
IDBILAB8512	1-Aug-11	0	1	2011m8	PHC	5-
IDBILAB7930	24-Oct-11	0	1	2011m10	Private Clinic	5-
IDBILAB8274	5-Sep-11	1	1	2011m9	PHC	5-
IDBILAB9569	9-Mar-11	0	1	2011m3	PHC	5-
IDBILAB8936	2-Jun-11	0	0	2011m6	PHC	5-
IDBILAB8261	7-Sep-11	0	1	2011m9	EHC	5-
IDBILAB9276	18-Apr-11	0	1	2011m4	EHC	5-
IDBILAB7541	31-Dec-11	0	0	2011m12	EHC	5-
IDBILAB8438	10-Aug-11	0	1	2011m8	PHC	5-
IDBILAB8550	26-Jul-11	1	1	2011m7	PHC	5-
IDBILAB8118	28-Sep-11	1	1	2011m9	PHC	5-
IDBILAB9699	14-Feb-11	0	1	2011m2	EHC	5-
IDBILAB9843	25-Jan-11	0	0	2011m1	EHC	5-
IDBILAB9737	10-Feb-11	0	0	2011m2	EHC	5-
IDBILAB7595	23-Dec-11	0	1	2011m12	PHC	5-
IDBILAB9809	2-Feb-11	0	1	2011m2	EHC	5-
IDBILAB8785	23-Jun-11	0	0	2011m6	Private Clinic	5-
IDBILAB9911	13-Jan-11	0	1	2011m1	PHC	5-
IDBILAB8063	7-Oct-11	0	0	2011m10	EHC	5-
IDBILAB9047	19-May-11	0	0	2011m5	Private Clinic	5-
IDBILAB8255	7-Sep-11	0	1	2011m9	PHC	5-
IDBILAB7846	11-Nov-11	0	0	2011m11	EHC	5-
IDBILAB8511	1-Aug-11	0	1	2011m8	PHC	5-
IDBILAB7609	19-Dec-11	0	0	2011m12	PHC	5-
IDBILAB7593	23-Dec-11	0	0	2011m12	PHC	5-
IDBILAB8813	20-Jun-11	0	1	2011m6	PHC	5-
IDBILAB7722	29-Nov-11	0	1	2011m11	PHC	5-
IDBILAB8807	21-Jun-11	0	0	2011m6	PHC	5-
IDBILAB7665	12-Dec-11	0	0	2011m12	Private Clinic	5-
IDBILAB7894	1-Nov-11	0	0	2011m11	PHC	5-
IDBILAB9213	27-Apr-11	0	1	2011m4	PHC	5-
IDBILAB9941	6-Jan-11	0	1	2011m1	PHC	5-
IDBILAB8796	22-Jun-11	0	0	2011m6	EHC	5-
IDBILAB9072	16-May-11	0	1	2011m5	PHC	5-
IDBILAB9868	20-Jan-11	0	1	2011m1	PHC	5-
IDBILAB8712	4-Jul-11	0	1	2011m7	PHC	5-
IDBILAB7997	15-Oct-11	0	1	2011m10	Private Clinic	5-
IDBILAB8155	19-Sep-11	1	1	2011m9	PHC	5-
IDBILAB8847	15-Jun-11	0	0	2011m6	EHC	5-
IDBILAB7597	22-Dec-11	0	1	2011m12	PHC	5-
IDBILAB8988	26-May-11	0	0	2011m5	Private Clinic	5-
IDBILAB8167	17-Sep-11	0	1	2011m9	EHC	5-
IDBILAB7641	14-Dec-11	0	1	2011m12	PHC	5-
IDBILAB7624	16-Dec-11	0	1	2011m12	PHC	5-
IDBILAB9729	10-Feb-11	0	1	2011m2	PHC	5-
IDBILAB9329	7-Apr-11	0	1	2011m4	Private Clinic	5-
IDBILAB8366	23-Aug-11	0	0	2011m8	PHC	5-
IDBILAB8378	20-Aug-11	1	1	2011m8	Private Clinic	5-
IDBILAB8212	12-Sep-11	0	1	2011m9	EHC	5-
IDBILAB7828	14-Nov-11	0	1	2011m11	EHC	5-
IDBILAB8651	12-Jul-11	0	1	2011m7	PHC	5-
IDBILAB7938	22-Oct-11	0	0	2011m10	PHC	5-
IDBILAB8456	8-Aug-11	0	1	2011m8	PHC	5-
IDBILAB8608	18-Jul-11	0	0	2011m7	Private Clinic	5-
IDBILAB8130	26-Sep-11	0	0	2011m9	PHC	5-
IDBILAB9397	31-Mar-11	0	1	2011m3	EHC	5-
IDBILAB8943	1-Jun-11	0	0	2011m6	PHC	5-
IDBILAB8271	6-Sep-11	0	1	2011m9	Private Clinic	5-
IDBILAB8471	5-Aug-11	0	1	2011m8	PHC	5-
IDBILAB9794	4-Feb-11	0	1	2011m2	PHC	5-
IDBILAB9918	13-Jan-11	0	1	2011m1	EHC	5-
IDBILAB8068	5-Oct-11	0	0	2011m10	PHC	5-
IDBILAB9005	24-May-11	0	1	2011m5	PHC	5-
IDBILAB9241	21-Apr-11	0	0	2011m4	EHC	5-
IDBILAB9539	12-Mar-11	0	0	2011m3	PHC	5-
IDBILAB8104	30-Sep-11	0	1	2011m9	PHC	5-
IDBILAB9700	12-Feb-11	0	1	2011m2	PHC	5-
IDBILAB7832	12-Nov-11	0	1	2011m11	PHC	5-
IDBILAB8553	26-Jul-11	0	1	2011m7	PHC	5-
IDBILAB7899	31-Oct-11	0	1	2011m10	PHC	5-
IDBILAB9490	21-Mar-11	0	0	2011m3	PHC	5-
IDBILAB8396	18-Aug-11	0	1	2011m8	PHC	5-
IDBILAB8338	26-Aug-11	0	1	2011m8	PHC	5-
IDBILAB9275	18-Apr-11	0	1	2011m4	PHC	5-
IDBILAB8085	3-Oct-11	0	0	2011m10	PHC	5-
IDBILAB7862	8-Nov-11	0	1	2011m11	PHC	5-
IDBILAB9266	18-Apr-11	0	0	2011m4	PHC	5-
IDBILAB8514	30-Jul-11	0	1	2011m7	PHC	5-
IDBILAB8750	29-Jun-11	0	0	2011m6	PHC	5-
IDBILAB8841	16-Jun-11	0	0	2011m6	PHC	5-
IDBILAB8436	11-Aug-11	1	1	2011m8	Private Clinic	5-
IDBILAB8756	29-Jun-11	0	0	2011m6	PHC	5-
IDBILAB7690	7-Dec-11	0	0	2011m12	EHC	5-
IDBILAB8953	31-May-11	0	0	2011m5	Private Clinic	5-
IDBILAB7622	17-Dec-11	0	1	2011m12	Private Clinic	5-
IDBILAB8133	24-Sep-11	0	0	2011m9	PHC	5-
IDBILAB9919	13-Jan-11	0	0	2011m1	EHC	5-
IDBILAB7929	24-Oct-11	0	1	2011m10	Private Clinic	5-
IDBILAB8089	1-Oct-11	0	1	2011m10	PHC	5-
IDBILAB7616	19-Dec-11	0	0	2011m12	Private Clinic	5-
IDBILAB9280	15-Apr-11	0	1	2011m4	Private Clinic	5-
IDBILAB8088	3-Oct-11	0	1	2011m10	PHC	5-
IDBILAB9001	25-May-11	0	0	2011m5	EHC	5-
IDBILAB8568	25-Jul-11	1	1	2011m7	EHC	5-
IDBILAB7944	21-Oct-11	0	1	2011m10	PHC	5-
IDBILAB9602	3-Mar-11	0	1	2011m3	PHC	5-
IDBILAB7724	29-Nov-11	0	1	2011m11	PHC	5-
IDBILAB8119	28-Sep-11	0	1	2011m9	PHC	5-
IDBILAB8483	4-Aug-11	1	0	2011m8	EHC	5-
IDBILAB7684	7-Dec-11	0	0	2011m12	PHC	5-
IDBILAB8721	4-Jul-11	0	0	2011m7	PHC	5-
IDBILAB7709	2-Dec-11	0	1	2011m12	PHC	5-
IDBILAB8029	12-Oct-11	0	0	2011m10	EHC	5-
IDBILAB9202	28-Apr-11	0	1	2011m4	PHC	5-
IDBILAB9229	25-Apr-11	0	0	2011m4	PHC	5-
IDBILAB8064	7-Oct-11	0	1	2011m10	EHC	5-
IDBILAB8826	18-Jun-11	0	0	2011m6	PHC	5-
IDBILAB8178	15-Sep-11	0	1	2011m9	PHC	5-
IDBILAB7948	21-Oct-11	0	0	2011m10	EHC	5-
IDBILAB8876	9-Jun-11	0	0	2011m6	PHC	5-
IDBILAB8426	12-Aug-11	1	1	2011m8	Private Clinic	5-
IDBILAB8969	28-May-11	0	1	2011m5	PHC	5-
IDBILAB8631	15-Jul-11	0	1	2011m7	Private Clinic	5-
IDBILAB9260	19-Apr-11	0	0	2011m4	PHC	5-
IDBILAB9705	12-Feb-11	0	1	2011m2	PHC	5-
IDBILAB9697	14-Feb-11	0	1	2011m2	EHC	5-
IDBILAB9790	4-Feb-11	0	0	2011m2	PHC	5-
IDBILAB7949	21-Oct-11	1	0	2011m10	EHC	5-
IDBILAB9025	23-May-11	0	1	2011m5	Private Clinic	5-
IDBILAB7816	15-Nov-11	0	0	2011m11	Private Clinic	5-
IDBILAB8505	2-Aug-11	0	1	2011m8	Private Clinic	5-
IDBILAB8951	31-May-11	0	1	2011m5	Private Clinic	5-
IDBILAB8240	9-Sep-11	1	1	2011m9	EHC	5-
IDBILAB7655	13-Dec-11	0	1	2011m12	PHC	5-
IDBILAB9416	29-Mar-11	0	1	2011m3	PHC	5-
IDBILAB9340	6-Apr-11	0	0	2011m4	EHC	5-
IDBILAB9925	12-Jan-11	0	1	2011m1	EHC	5-
IDBILAB8897	7-Jun-11	0	1	2011m6	PHC	5-
IDBILAB8280	5-Sep-11	0	0	2011m9	EHC	5-
IDBILAB9739	10-Feb-11	0	1	2011m2	EHC	5-
IDBILAB8082	4-Oct-11	0	1	2011m10	PHC	5-
IDBILAB7768	21-Nov-11	0	0	2011m11	PHC	5-
IDBILAB7993	17-Oct-11	0	0	2011m10	EHC	5-
IDBILAB7642	14-Dec-11	0	0	2011m12	PHC	5-
IDBILAB9536	14-Mar-11	0	1	2011m3	Private Clinic	5-
IDBILAB9366	2-Apr-11	0	1	2011m4	PHC	5-
IDBILAB7731	28-Nov-11	0	0	2011m11	PHC	5-
IDBILAB9658	23-Feb-11	0	1	2011m2	Private Clinic	5-
IDBILAB9568	9-Mar-11	0	0	2011m3	PHC	5-
IDBILAB8751	29-Jun-11	0	1	2011m6	PHC	5-
IDBILAB8682	7-Jul-11	0	1	2011m7	PHC	5-
IDBILAB9456	25-Mar-11	0	1	2011m3	EHC	5-
IDBILAB9420	29-Mar-11	0	0	2011m3	PHC	5-
IDBILAB8074	5-Oct-11	1	1	2011m10	EHC	5-
IDBILAB7705	2-Dec-11	0	1	2011m12	PHC	5-
IDBILAB8259	7-Sep-11	0	1	2011m9	EHC	5-
IDBILAB9540	12-Mar-11	0	0	2011m3	PHC	5-
IDBILAB8602	18-Jul-11	0	1	2011m7	PHC	5-
IDBILAB8136	24-Sep-11	1	1	2011m9	PHC	5-
IDBILAB9432	28-Mar-11	0	1	2011m3	PHC	5-
IDBILAB8002	14-Oct-11	0	1	2011m10	PHC	5-
IDBILAB7612	19-Dec-11	0	0	2011m12	Private Clinic	5-
IDBILAB8408	17-Aug-11	0	0	2011m8	PHC	5-
IDBILAB8916	4-Jun-11	0	1	2011m6	PHC	5-
IDBILAB7685	5-Dec-11	0	1	2011m12	PHC	5-
IDBILAB7720	29-Nov-11	0	1	2011m11	PHC	5-
IDBILAB7847	11-Nov-11	0	0	2011m11	Private Clinic	5-
IDBILAB8792	22-Jun-11	0	0	2011m6	PHC	5-
IDBILAB8042	10-Oct-11	0	1	2011m10	PHC	5-
IDBILAB9131	6-May-11	0	1	2011m5	PHC	5-
IDBILAB7774	19-Nov-11		0	2011m11	Private Clinic	5-
IDBILAB9747	9-Feb-11	0	0	2011m2	PHC	5-
IDBILAB8450	9-Aug-11	0	0	2011m8	Private Clinic	5-
IDBILAB8289	2-Sep-11	1	1	2011m9	PHC	5-
IDBILAB9935	8-Jan-11	0	0	2011m1	EHC	5-
IDBILAB8106	30-Sep-11	0	1	2011m9	EHC	5-
IDBILAB7556	29-Dec-11	0	1	2011m12	EHC	5-
IDBILAB8544	27-Jul-11	0	0	2011m7	Private Clinic	5-
IDBILAB9519	15-Mar-11	0	1	2011m3	PHC	5-
IDBILAB8149	21-Sep-11	1	1	2011m9	PHC	5-
IDBILAB9634	25-Feb-11	0	1	2011m2	EHC	5-
IDBILAB8601	18-Jul-11	1	1	2011m7	PHC	5-
IDBILAB8717	4-Jul-11	0	0	2011m7	PHC	5-
IDBILAB8012	13-Oct-11	0	0	2011m10	PHC	5-
IDBILAB8269	6-Sep-11	0	1	2011m9	Private Clinic	5-
IDBILAB9757	8-Feb-11	0	0	2011m2	PHC	5-
IDBILAB9719	11-Feb-11	0	1	2011m2	PHC	5-
IDBILAB8359	24-Aug-11	0	0	2011m8	EHC	5-
IDBILAB9818	31-Jan-11	0	1	2011m1	PHC	5-
IDBILAB9746	9-Feb-11	0	1	2011m2	PHC	5-
IDBILAB8653	12-Jul-11	0	0	2011m7	PHC	5-
IDBILAB9379	1-Apr-11	0	1	2011m4	PHC	5-
IDBILAB8767	28-Jun-11	0	1	2011m6	Private Clinic	5-
IDBILAB9894	17-Jan-11	0	1	2011m1	PHC	5-
IDBILAB9290	13-Apr-11	0	1	2011m4	EHC	5-
IDBILAB7600	22-Dec-11	0	1	2011m12	PHC	5-
IDBILAB8200	13-Sep-11	0	0	2011m9	PHC	5-
IDBILAB9013	24-May-11	0	1	2011m5	PHC	5-
IDBILAB9191	29-Apr-11	0	1	2011m4	EHC	5-
IDBILAB7985	17-Oct-11	0	1	2011m10	PHC	5-
IDBILAB8923	3-Jun-11	0	1	2011m6	PHC	5-
IDBILAB8374	20-Aug-11	0	1	2011m8	Private Clinic	5-
IDBILAB8342	26-Aug-11	0	1	2011m8	Private Clinic	5-
IDBILAB9816	1-Feb-11	0	1	2011m2	PHC	5-
IDBILAB9515	16-Mar-11	0	0	2011m3	PHC	5-
IDBILAB9243	21-Apr-11	0	0	2011m4	PHC	5-
IDBILAB9078	14-May-11	0	0	2011m5	Private Clinic	5-
IDBILAB8414	17-Aug-11	1	1	2011m8	Private Clinic	5-
IDBILAB8630	15-Jul-11	1	1	2011m7	Private Clinic	5-
IDBILAB9096	11-May-11	0	0	2011m5	PHC	5-
IDBILAB8238	9-Sep-11	1	1	2011m9	EHC	5-
IDBILAB9577	8-Mar-11	0	0	2011m3	PHC	5-
IDBILAB7737	25-Nov-11	0	0	2011m11	PHC	5-
IDBILAB7971	19-Oct-11	0	1	2011m10	EHC	5-
IDBILAB7950	21-Oct-11	1	1	2011m10	Private Clinic	5-
IDBILAB8843	15-Jun-11	0	0	2011m6	PHC	5-
IDBILAB8886	8-Jun-11	0	1	2011m6	PHC	5-
IDBILAB7906	28-Oct-11	0	1	2011m10	Private Clinic	5-
IDBILAB7836	12-Nov-11	0	0	2011m11	Private Clinic	5-
IDBILAB8035	11-Oct-11	0	1	2011m10	PHC	5-
IDBILAB9872	20-Jan-11	0	1	2011m1	Private Clinic	5-
IDBILAB8920	3-Jun-11	0	0	2011m6	PHC	5-
IDBILAB8148	21-Sep-11	1	1	2011m9	PHC	5-
IDBILAB8053	8-Oct-11	0	1	2011m10	PHC	5-
IDBILAB8168	17-Sep-11	0	1	2011m9	EHC	5-
IDBILAB9845	25-Jan-11	0	0	2011m1	EHC	5-
IDBILAB8814	20-Jun-11	0	1	2011m6	PHC	5-
IDBILAB9787	5-Feb-11	0	1	2011m2	PHC	5-
IDBILAB8753	29-Jun-11	0	0	2011m6	PHC	5-
IDBILAB8183	14-Sep-11	1	0	2011m9	Private Clinic	5-
IDBILAB9392	31-Mar-11	0	0	2011m3	PHC	5-
IDBILAB9509	17-Mar-11	0	1	2011m3	EHC	5-
IDBILAB9824	29-Jan-11	0	1	2011m1	EHC	5-
IDBILAB9421	29-Mar-11	0	0	2011m3	PHC	5-
IDBILAB8031	12-Oct-11	0	0	2011m10	EHC	5-
IDBILAB7648	14-Dec-11	0	0	2011m12	EHC	5-
IDBILAB8484	4-Aug-11	0	1	2011m8	PHC	5-
IDBILAB8262	7-Sep-11	0	0	2011m9	EHC	5-
IDBILAB9786	5-Feb-11	0	1	2011m2	PHC	5-
IDBILAB9489	21-Mar-11	0	1	2011m3	PHC	5-
IDBILAB9044	19-May-11	0	1	2011m5	EHC	5-
IDBILAB8040	10-Oct-11	0	1	2011m10	PHC	5-
IDBILAB8590	19-Jul-11	0	1	2011m7	PHC	5-
IDBILAB9565	9-Mar-11	0	0	2011m3	EHC	5-
IDBILAB7975	18-Oct-11	0	0	2011m10	PHC	5-
IDBILAB9485	21-Mar-11	0	1	2011m3	PHC	5-
IDBILAB9929	10-Jan-11	0	1	2011m1	PHC	5-
IDBILAB9228	25-Apr-11	0	0	2011m4	PHC	5-
IDBILAB9308	9-Apr-11	0	1	2011m4	PHC	5-
IDBILAB7797	16-Nov-11	0	0	2011m11	PHC	5-
IDBILAB9693	14-Feb-11	0	1	2011m2	PHC	5-
IDBILAB7941	21-Oct-11	0	0	2011m10	PHC	5-
IDBILAB7706	2-Dec-11	0	1	2011m12	PHC	5-
IDBILAB8110	30-Sep-11	0	1	2011m9	EHC	5-
IDBILAB8150	21-Sep-11	1	1	2011m9	PHC	5-
IDBILAB9277	18-Apr-11	0	1	2011m4	PHC	5-
IDBILAB8121	28-Sep-11	0	1	2011m9	PHC	5-
IDBILAB7707	2-Dec-11	0	1	2011m12	PHC	5-
IDBILAB7939	22-Oct-11	0	1	2011m10	PHC	5-
IDBILAB7746	24-Nov-11	0	0	2011m11	PHC	5-
IDBILAB8784	23-Jun-11	0	0	2011m6	PHC	5-
IDBILAB9462	24-Mar-11	0	1	2011m3	PHC	5-
IDBILAB7647	14-Dec-11	0	1	2011m12	EHC	5-
IDBILAB7837	12-Nov-11	0	0	2011m11	EHC	5-
IDBILAB7918	25-Oct-11	0	1	2011m10	Private Clinic	5-
IDBILAB9834	27-Jan-11	0	1	2011m1	PHC	5-
IDBILAB8045	10-Oct-11	0	0	2011m10	EHC	5-
IDBILAB8617	16-Jul-11	0	1	2011m7	Private Clinic	5-
IDBILAB8954	31-May-11	0	1	2011m5	Private Clinic	5-
IDBILAB8770	27-Jun-11	0	1	2011m6	PHC	5-
IDBILAB8313	30-Aug-11	0	1	2011m8	PHC	5-
IDBILAB7623	16-Dec-11	0	1	2011m12	PHC	5-
IDBILAB9798	3-Feb-11	0	1	2011m2	PHC	5-
IDBILAB7962	20-Oct-11	0	0	2011m10	EHC	5-
IDBILAB8492	3-Aug-11	0	1	2011m8	PHC	5-
IDBILAB9361	4-Apr-11	0	0	2011m4	EHC	5-
IDBILAB8642	13-Jul-11	0	0	2011m7	EHC	5-
IDBILAB9046	19-May-11	0	0	2011m5	Private Clinic	5-
IDBILAB9217	26-Apr-11	0	0	2011m4	PHC	5-
IDBILAB8141	22-Sep-11	0	1	2011m9	PHC	5-
IDBILAB7986	17-Oct-11	0	1	2011m10	PHC	5-
IDBILAB9695	14-Feb-11	0	1	2011m2	EHC	5-
IDBILAB8241	9-Sep-11	0	1	2011m9	EHC	5-
IDBILAB9856	21-Jan-11	0	1	2011m1	PHC	5-
IDBILAB8709	5-Jul-11	0	0	2011m7	Private Clinic	5-
IDBILAB8361	24-Aug-11	0	1	2011m8	Private Clinic	5-
IDBILAB9957	4-Jan-11	0	0	2011m1	PHC	5-
IDBILAB8846	15-Jun-11	0	1	2011m6	Private Clinic	5-
IDBILAB8595	19-Jul-11	1	1	2011m7	PHC	5-
IDBILAB7679	8-Dec-11	0	0	2011m12	EHC	5-
IDBILAB7940	21-Oct-11	0	1	2011m10	PHC	5-
IDBILAB8643	13-Jul-11	0	1	2011m7	EHC	5-
IDBILAB7953	20-Oct-11	1	1	2011m10	PHC	5-
IDBILAB9170	2-May-11	0	1	2011m5	EHC	5-
IDBILAB9109	10-May-11	0	1	2011m5	PHC	5-
IDBILAB8204	13-Sep-11	0	0	2011m9	Private Clinic	5-
IDBILAB9348	5-Apr-11	0	0	2011m4	PHC	5-
IDBILAB8536	28-Jul-11	1	1	2011m7	PHC	5-
IDBILAB9716	11-Feb-11	0	1	2011m2	EHC	5-
IDBILAB7818	14-Nov-11	0	1	2011m11	PHC	5-
IDBILAB8989	26-May-11	0	0	2011m5	Private Clinic	5-
IDBILAB8145	22-Sep-11	0	1	2011m9	PHC	5-
IDBILAB9644	24-Feb-11	0	1	2011m2	PHC	5-
IDBILAB7854	9-Nov-11	0	1	2011m11	PHC	5-
IDBILAB9104	10-May-11	0	0	2011m5	PHC	5-
IDBILAB7942	21-Oct-11	0	0	2011m10	PHC	5-
IDBILAB9609	1-Mar-11	0	0	2011m3	PHC	5-
IDBILAB8564	25-Jul-11	1	1	2011m7	PHC	5-
IDBILAB8246	8-Sep-11	0	1	2011m9	PHC	5-
IDBILAB7753	23-Nov-11	0	0	2011m11	EHC	5-
IDBILAB7791	17-Nov-11	0	0	2011m11	EHC	5-
IDBILAB8644	13-Jul-11	0	0	2011m7	EHC	5-
IDBILAB8223	10-Sep-11	0	0	2011m9	PHC	5-
IDBILAB7827	14-Nov-11	0	1	2011m11	EHC	5-
IDBILAB7872	4-Nov-11	0	1	2011m11	PHC	5-
IDBILAB8641	13-Jul-11	0	0	2011m7	EHC	5-
IDBILAB8324	29-Aug-11	1	0	2011m8	PHC	5-
IDBILAB9803	2-Feb-11	0	1	2011m2	PHC	5-
IDBILAB8043	10-Oct-11	0	0	2011m10	PHC	5-
IDBILAB8038	10-Oct-11	0	1	2011m10	PHC	5-
IDBILAB9115	9-May-11	0	1	2011m5	EHC	5-
IDBILAB7650	14-Dec-11	0	0	2011m12	EHC	5-
IDBILAB7573	27-Dec-11	0	0	2011m12	EHC	5-
IDBILAB8783	23-Jun-11	0	0	2011m6	PHC	5-
IDBILAB8028	12-Oct-11	0	0	2011m10	EHC	5-
IDBILAB8987	27-May-11	0	0	2011m5	Private Clinic	5-
IDBILAB9045	19-May-11	0	0	2011m5	Private Clinic	5-
IDBILAB9914	13-Jan-11	0	1	2011m1	PHC	5-
IDBILAB8142	22-Sep-11	0	1	2011m9	PHC	5-
IDBILAB7812	15-Nov-11	0	1	2011m11	Private Clinic	5-
IDBILAB7668	10-Dec-11	0	0	2011m12	PHC	5-
IDBILAB9902	17-Jan-11	0	0	2011m1	EHC	5-
IDBILAB9907	15-Jan-11	0	0	2011m1	EHC	5-
IDBILAB8191	14-Sep-11	0	0	2011m9	EHC	5-
IDBILAB8061	7-Oct-11	0	0	2011m10	PHC	5-
IDBILAB8096	1-Oct-11	0	1	2011m10	EHC	5-
IDBILAB8435	11-Aug-11	0	1	2011m8	EHC	5-
IDBILAB7680	8-Dec-11	0	0	2011m12	EHC	5-
IDBILAB8741	1-Jul-11	0	0	2011m7	Private Clinic	5-
IDBILAB7859	8-Nov-11	0	1	2011m11	PHC	5-
IDBILAB8051	8-Oct-11	0	1	2011m10	PHC	5-
IDBILAB8090	1-Oct-11	0	0	2011m10	PHC	5-
IDBILAB9727	11-Feb-11	0	1	2011m2	PHC	5-
IDBILAB7652	13-Dec-11	0	1	2011m12	PHC	5-
IDBILAB8833	17-Jun-11	0	0	2011m6	Private Clinic	5-
IDBILAB9606	1-Mar-11	0	0	2011m3	PHC	5-
IDBILAB8232	9-Sep-11	1	1	2011m9	PHC	5-
IDBILAB9846	25-Jan-11	0	0	2011m1	EHC	5-
IDBILAB8628	15-Jul-11	0	1	2011m7	Private Clinic	5-
IDBILAB8201	13-Sep-11	1	1	2011m9	PHC	5-
IDBILAB9399	31-Mar-11	0	1	2011m3	EHC	5-
IDBILAB9521	15-Mar-11	0	0	2011m3	PHC	5-
IDBILAB9523	15-Mar-11	0	0	2011m3	PHC	5-
IDBILAB8552	26-Jul-11	1	1	2011m7	PHC	5-
IDBILAB7662	12-Dec-11	0	0	2011m12	PHC	5-
IDBILAB8199	13-Sep-11	0	1	2011m9	PHC	5-
IDBILAB9459	24-Mar-11	0	0	2011m3	PHC	5-
IDBILAB9650	23-Feb-11	0	0	2011m2	PHC	5-
IDBILAB9408	30-Mar-11	0	0	2011m3	PHC	5-
IDBILAB8140	23-Sep-11	1	1	2011m9	PHC	5-
IDBILAB8977	28-May-11	0	0	2011m5	EHC	5-
IDBILAB7888	2-Nov-11	0	1	2011m11	PHC	5-
IDBILAB8219	10-Sep-11	0	1	2011m9	PHC	5-
IDBILAB8427	12-Aug-11	0	1	2011m8	Private Clinic	5-
IDBILAB9052	19-May-11	0	0	2011m5	Private Clinic	5-
IDBILAB7601	21-Dec-11	0	1	2011m12	PHC	5-
IDBILAB7610	19-Dec-11	0	0	2011m12	PHC	5-
IDBILAB8387	19-Aug-11	0	0	2011m8	EHC	5-
IDBILAB9652	23-Feb-11	0	0	2011m2	PHC	5-
IDBILAB8665	11-Jul-11	0	0	2011m7	Private Clinic	5-
IDBILAB8678	8-Jul-11	0	0	2011m7	PHC	5-
IDBILAB9921	12-Jan-11	0	1	2011m1	PHC	5-
IDBILAB9552	11-Mar-11	0	1	2011m3	Private Clinic	5-
IDBILAB8333	27-Aug-11	0	1	2011m8	PHC	5-
IDBILAB7578	26-Dec-11	0	0	2011m12	EHC	5-
IDBILAB8677	8-Jul-11	0	0	2011m7	PHC	5-
IDBILAB8825	18-Jun-11	0	0	2011m6	PHC	5-
IDBILAB8416	16-Aug-11	1	1	2011m8	PHC	5-
IDBILAB9181	30-Apr-11	0	0	2011m4	PHC	5-
IDBILAB8449	9-Aug-11	0	1	2011m8	Private Clinic	5-
IDBILAB9149	5-May-11	0	0	2011m5	Private Clinic	5-
IDBILAB8962	30-May-11	0	0	2011m5	PHC	5-
IDBILAB7701	3-Dec-11	0	0	2011m12	EHC	5-
IDBILAB8779	24-Jun-11	0	0	2011m6	EHC	5-
IDBILAB8093	1-Oct-11	0	1	2011m10	PHC	5-
IDBILAB7620	17-Dec-11	0	0	2011m12	PHC	5-
IDBILAB9398	31-Mar-11	0	1	2011m3	EHC	5-
IDBILAB8566	25-Jul-11	0	1	2011m7	EHC	5-
IDBILAB8309	1-Sep-11	0	0	2011m9	EHC	5-
IDBILAB8639	13-Jul-11	0	1	2011m7	EHC	5-
IDBILAB9659	22-Feb-11	0	1	2011m2	EHC	5-
IDBILAB8861	13-Jun-11	0	0	2011m6	PHC	5-
IDBILAB9454	25-Mar-11	0	1	2011m3	Private Clinic	5-
IDBILAB9362	4-Apr-11	0	0	2011m4	EHC	5-
IDBILAB8253	7-Sep-11	0	1	2011m9	PHC	5-
IDBILAB8477	4-Aug-11	0	1	2011m8	PHC	5-
IDBILAB9791	4-Feb-11	0	1	2011m2	PHC	5-
IDBILAB9617	28-Feb-11	0	1	2011m2	PHC	5-
IDBILAB9912	13-Jan-11	0	1	2011m1	PHC	5-
IDBILAB9743	9-Feb-11	0	1	2011m2	PHC	5-
IDBILAB9563	10-Mar-11	0	0	2011m3	EHC	5-
IDBILAB9942	6-Jan-11	0	0	2011m1	EHC	5-
IDBILAB9806	2-Feb-11	0	1	2011m2	PHC	5-
IDBILAB7881	3-Nov-11	0	0	2011m11	PHC	5-
IDBILAB8563	25-Jul-11	0	1	2011m7	PHC	5-
IDBILAB8192	14-Sep-11	0	1	2011m9	EHC	5-
IDBILAB7961	20-Oct-11	0	1	2011m10	EHC	5-
IDBILAB8960	30-May-11	0	1	2011m5	PHC	5-
IDBILAB7681	8-Dec-11	0	0	2011m12	EHC	5-
IDBILAB7912	27-Oct-11	0	0	2011m10	Private Clinic	5-
IDBILAB8558	26-Jul-11	0	1	2011m7	Private Clinic	5-
IDBILAB9349	5-Apr-11	0	0	2011m4	PHC	5-
IDBILAB7743	25-Nov-11	0	0	2011m11	Private Clinic	5-
IDBILAB8636	13-Jul-11	0	1	2011m7	PHC	5-
IDBILAB7730	28-Nov-11	0	0	2011m11	PHC	5-
IDBILAB8444	9-Aug-11	1	1	2011m8	PHC	5-
IDBILAB8323	29-Aug-11	1	1	2011m8	PHC	5-
IDBILAB7771	19-Nov-11	0	1	2011m11	PHC	5-
IDBILAB8593	19-Jul-11	1	1	2011m7	PHC	5-
IDBILAB8724	2-Jul-11	0	0	2011m7	PHC	5-
IDBILAB8664	11-Jul-11	0	0	2011m7	Private Clinic	5-
IDBILAB8445	9-Aug-11	1	0	2011m8	PHC	5-
IDBILAB8305	1-Sep-11	0	1	2011m9	EHC	5-
IDBILAB9740	10-Feb-11	0	0	2011m2	EHC	5-
IDBILAB8339	26-Aug-11	0	1	2011m8	PHC	5-
IDBILAB8325	29-Aug-11	0	1	2011m8	PHC	5-
IDBILAB8831	16-Jun-11	0	0	2011m6	PHC	5-
IDBILAB9741	10-Feb-11	0	0	2011m2	EHC	5-
IDBILAB7550	29-Dec-11	0	0	2011m12	PHC	5-
IDBILAB8949	31-May-11	0	0	2011m5	PHC	5-
IDBILAB8859	13-Jun-11	0	0	2011m6	EHC	5-
IDBILAB9367	2-Apr-11	0	1	2011m4	PHC	5-
IDBILAB9394	31-Mar-11	0	1	2011m3	EHC	5-
IDBILAB8180	15-Sep-11	0	0	2011m9	PHC	5-
IDBILAB9051	19-May-11	0	0	2011m5	EHC	5-
IDBILAB8120	28-Sep-11	1	1	2011m9	PHC	5-
IDBILAB8036	11-Oct-11	0	1	2011m10	PHC	5-
IDBILAB8194	14-Sep-11	0	1	2011m9	EHC	5-
IDBILAB7907	28-Oct-11	0	1	2011m10	Private Clinic	5-
IDBILAB8282	5-Sep-11	0	0	2011m9	EHC	5-
IDBILAB9017	23-May-11	0	1	2011m5	PHC	5-
IDBILAB9745	9-Feb-11	0	0	2011m2	PHC	5-
IDBILAB7792	17-Nov-11	0	0	2011m11	Private Clinic	5-
IDBILAB7611	19-Dec-11	0	0	2011m12	Private Clinic	5-
IDBILAB8914	4-Jun-11	0	0	2011m6	PHC	5-
IDBILAB9850	22-Jan-11	0	0	2011m1	EHC	5-
IDBILAB8780	23-Jun-11	0	0	2011m6	PHC	5-
IDBILAB8015	13-Oct-11	0	1	2011m10	PHC	5-
IDBILAB8005	14-Oct-11	0	1	2011m10	Private Clinic	5-
IDBILAB9325	7-Apr-11	0	0	2011m4	PHC	5-
IDBILAB9030	21-May-11	0	0	2011m5	PHC	5-
IDBILAB9631	25-Feb-11	0	0	2011m2	EHC	5-
IDBILAB9807	2-Feb-11	0	1	2011m2	PHC	5-
IDBILAB7977	18-Oct-11	0	0	2011m10	PHC	5-
IDBILAB8501	2-Aug-11	1	0	2011m8	PHC	5-
IDBILAB9477	23-Mar-11	0	1	2011m3	PHC	5-
IDBILAB9673	21-Feb-11	0	0	2011m2	PHC	5-
IDBILAB8393	18-Aug-11	0	1	2011m8	PHC	5-
IDBILAB8330	29-Aug-11	1	1	2011m8	Private Clinic	5-
IDBILAB9520	15-Mar-11	0	0	2011m3	PHC	5-
IDBILAB8899	7-Jun-11	0	0	2011m6	PHC	5-
IDBILAB8402	18-Aug-11	1	1	2011m8	Private Clinic	5-
IDBILAB9795	4-Feb-11	0	1	2011m2	PHC	5-
IDBILAB7651	14-Dec-11	0	0	2011m12	EHC	5-
IDBILAB9060	18-May-11	0	0	2011m5	PHC	5-
IDBILAB7822	14-Nov-11	0	1	2011m11	PHC	5-
IDBILAB9848	22-Jan-11	0	0	2011m1	PHC	5-
IDBILAB8165	17-Sep-11	0	1	2011m9	PHC	5-
IDBILAB8533	28-Jul-11	0	1	2011m7	PHC	5-
IDBILAB8086	3-Oct-11	0	0	2011m10	PHC	5-
IDBILAB8301	1-Sep-11	0	0	2011m9	PHC	5-
IDBILAB7789	17-Nov-11	0	0	2011m11	PHC	5-
IDBILAB9667	22-Feb-11	0	0	2011m2	PHC	5-
IDBILAB9319	8-Apr-11	0	1	2011m4	Private Clinic	5-
IDBILAB9106	10-May-11	0	0	2011m5	PHC	5-
IDBILAB9828	28-Jan-11	0	0	2011m1	PHC	5-
IDBILAB9064	18-May-11	0	0	2011m5	PHC	5-
IDBILAB8100	30-Sep-11	0	0	2011m9	PHC	5-
IDBILAB8600	18-Jul-11	1	1	2011m7	PHC	5-
IDBILAB7618	17-Dec-11	0	1	2011m12	PHC	5-
IDBILAB8360	24-Aug-11	0	0	2011m8	EHC	5-
IDBILAB8981	27-May-11	0	1	2011m5	PHC	5-
IDBILAB9231	23-Apr-11	0	0	2011m4	Private Clinic	5-
IDBILAB7995	17-Oct-11	0	0	2011m10	EHC	5-
IDBILAB9579	7-Mar-11	0	0	2011m3	PHC	5-
IDBILAB9522	15-Mar-11	0	0	2011m3	PHC	5-
IDBILAB7540	31-Dec-11	0	1	2011m12	PHC	5-
IDBILAB9311	9-Apr-11	0	1	2011m4	PHC	5-
IDBILAB9839	25-Jan-11	0	1	2011m1	PHC	5-
IDBILAB7639	15-Dec-11	0	1	2011m12	EHC	5-
IDBILAB8050	8-Oct-11	0	1	2011m10	PHC	5-
IDBILAB9570	9-Mar-11	0	0	2011m3	PHC	5-
IDBILAB8395	18-Aug-11	0	1	2011m8	PHC	5-
IDBILAB7829	14-Nov-11	0	1	2011m11	EHC	5-
IDBILAB8041	10-Oct-11	0	0	2011m10	PHC	5-
IDBILAB7584	24-Dec-11	0	0	2011m12	PHC	5-
IDBILAB7976	18-Oct-11	0	0	2011m10	PHC	5-
IDBILAB9111	9-May-11	0	1	2011m5	PHC	5-
IDBILAB7603	21-Dec-11	0	0	2011m12	PHC	5-
IDBILAB9386	1-Apr-11	0	0	2011m4	Private Clinic	5-
IDBILAB7891	1-Nov-11	0	1	2011m11	PHC	5-
IDBILAB7990	17-Oct-11	0	1	2011m10	PHC	5-
IDBILAB7752	23-Nov-11	0	1	2011m11	PHC	5-
IDBILAB8656	11-Jul-11	0	1	2011m7	PHC	5-
IDBILAB8026	12-Oct-11	0	1	2011m10	PHC	5-
IDBILAB7823	14-Nov-11	0	1	2011m11	PHC	5-
IDBILAB8603	18-Jul-11	0	1	2011m7	PHC	5-
IDBILAB7798	16-Nov-11	1	1	2011m11	PHC	5-
IDBILAB8175	16-Sep-11	0	1	2011m9	PHC	5-
IDBILAB8285	3-Sep-11	0	1	2011m9	PHC	5-
IDBILAB7574	26-Dec-11	0	1	2011m12	PHC	5-
IDBILAB8472	5-Aug-11	0	1	2011m8	Private Clinic	5-
IDBILAB8887	8-Jun-11	0	0	2011m6	PHC	5-
IDBILAB8605	18-Jul-11	0	1	2011m7	PHC	5-
IDBILAB8419	16-Aug-11	0	0	2011m8	PHC	5-
IDBILAB9524	15-Mar-11	0	1	2011m3	PHC	5-
IDBILAB9575	8-Mar-11	0	1	2011m3	PHC	5-
IDBILAB9086	13-May-11	0	0	2011m5	PHC	5-
IDBILAB9736	10-Feb-11	0	1	2011m2	PHC	5-
IDBILAB8918	3-Jun-11	0	0	2011m6	PHC	5-
IDBILAB8646	12-Jul-11	0	1	2011m7	PHC	5-
IDBILAB9680	19-Feb-11	0	0	2011m2	PHC	5-
IDBILAB8069	5-Oct-11	0	1	2011m10	PHC	5-
IDBILAB9844	25-Jan-11	0	0	2011m1	EHC	5-
IDBILAB8679	8-Jul-11	0	1	2011m7	PHC	5-
IDBILAB9646	24-Feb-11	0	0	2011m2	PHC	5-
IDBILAB8547	27-Jul-11	1	1	2011m7	Private Clinic	5-
IDBILAB9174	2-May-11	0	0	2011m5	PHC	5-
IDBILAB8454	8-Aug-11	1	1	2011m8	PHC	5-
IDBILAB9633	25-Feb-11	0	1	2011m2	EHC	5-
IDBILAB7935	22-Oct-11	0	1	2011m10	Private Clinic	5-
IDBILAB8404	17-Aug-11	0	0	2011m8	PHC	5-
IDBILAB8052	8-Oct-11	0	1	2011m10	PHC	5-
IDBILAB8854	13-Jun-11	0	1	2011m6	PHC	5-
IDBILAB9713	11-Feb-11	0	1	2011m2	EHC	5-
IDBILAB9768	7-Feb-11	0	0	2011m2	PHC	5-
IDBILAB7687	7-Dec-11	0	0	2011m12	PHC	5-
IDBILAB9058	19-May-11	0	0	2011m5	PHC	5-
IDBILAB9007	24-May-11	0	0	2011m5	PHC	5-
IDBILAB8354	24-Aug-11	0	1	2011m8	PHC	5-
IDBILAB8242	8-Sep-11	1	1	2011m9	PHC	5-
IDBILAB8652	12-Jul-11	0	1	2011m7	PHC	5-
IDBILAB8260	7-Sep-11	0	0	2011m9	EHC	5-
IDBILAB8294	2-Sep-11	0	0	2011m9	Private Clinic	5-
IDBILAB8996	25-May-11	0	1	2011m5	PHC	5-
IDBILAB9132	6-May-11	0	1	2011m5	PHC	5-
IDBILAB8671	9-Jul-11	0	1	2011m7	EHC	5-
IDBILAB8327	29-Aug-11	1	1	2011m8	Private Clinic	5-
IDBILAB9374	2-Apr-11	0	1	2011m4	EHC	5-
IDBILAB8173	16-Sep-11	0	0	2011m9	PHC	5-
IDBILAB9576	8-Mar-11	0	1	2011m3	PHC	5-
IDBILAB8676	8-Jul-11	0	1	2011m7	PHC	5-
IDBILAB8372	20-Aug-11	0	1	2011m8	PHC	5-
IDBILAB8534	28-Jul-11	1	1	2011m7	PHC	5-
IDBILAB8469	5-Aug-11	0	1	2011m8	PHC	5-
IDBILAB8735	1-Jul-11	0	1	2011m7	PHC	5-
IDBILAB9812	2-Feb-11	0	1	2011m2	EHC	5-
IDBILAB8704	5-Jul-11	0	0	2011m7	PHC	5-
IDBILAB8992	26-May-11	0	1	2011m5	PHC	5-
IDBILAB8024	12-Oct-11	0	0	2011m10	PHC	5-
IDBILAB9833	27-Jan-11	0	1	2011m1	PHC	5-
IDBILAB7653	13-Dec-11	0	1	2011m12	PHC	5-
IDBILAB8358	24-Aug-11	0	1	2011m8	PHC	5-
IDBILAB9793	4-Feb-11	0	0	2011m2	PHC	5-
IDBILAB9189	29-Apr-11	0	1	2011m4	PHC	5-
IDBILAB8229	10-Sep-11	0	1	2011m9	EHC	5-
IDBILAB8291	2-Sep-11	1	1	2011m9	PHC	5-
IDBILAB9317	7-Apr-11	0	0	2011m4	PHC	5-
IDBILAB8494	2-Aug-11	0	1	2011m8	PHC	5-
IDBILAB9930	10-Jan-11	0	0	2011m1	PHC	5-
IDBILAB8286	3-Sep-11	0	1	2011m9	PHC	5-
IDBILAB8579	22-Jul-11	0	1	2011m7	PHC	5-
IDBILAB9820	31-Jan-11	0	1	2011m1	PHC	5-
IDBILAB7878	3-Nov-11	0	1	2011m11	PHC	5-
IDBILAB8560	25-Jul-11	0	1	2011m7	PHC	5-
IDBILAB7697	5-Dec-11	0	0	2011m12	Private Clinic	5-
IDBILAB8581	21-Jul-11	1	1	2011m7	PHC	5-
IDBILAB7741	24-Nov-11	0	1	2011m11	PHC	5-
IDBILAB9840	25-Jan-11	0	1	2011m1	PHC	5-
IDBILAB8675	8-Jul-11	0	0	2011m7	PHC	5-
IDBILAB8632	14-Jul-11	0	1	2011m7	PHC	5-
IDBILAB8759	29-Jun-11	0	0	2011m6	PHC	5-
IDBILAB7688	7-Dec-11	0	0	2011m12	PHC	5-
IDBILAB8055	8-Oct-11	0	1	2011m10	PHC	5-
IDBILAB8766	28-Jun-11	0	1	2011m6	Private Clinic	15-
IDBILAB9015	23-May-11	0	1	2011m5	PHC	15-
IDBILAB7554	29-Dec-11	0	0	2011m12	PHC	15-
IDBILAB9589	5-Mar-11	0	1	2011m3	PHC	15-
IDBILAB9452	25-Mar-11	0	1	2011m3	EHC	15-
IDBILAB9880	19-Jan-11	0	1	2011m1	PHC	15-
IDBILAB9123	7-May-11	0	1	2011m5	EHC	15-
IDBILAB8535	28-Jul-11	0	0	2011m7	PHC	15-
IDBILAB7676	8-Dec-11	0	1	2011m12	PHC	15-
IDBILAB8429	11-Aug-11	0	0	2011m8	PHC	15-
IDBILAB9517	15-Mar-11	0	1	2011m3	PHC	15-
IDBILAB8594	19-Jul-11	0	1	2011m7	PHC	15-
IDBILAB8620	15-Jul-11	1	1	2011m7	PHC	15-
IDBILAB8584	21-Jul-11	0	1	2011m7	PHC	15-
IDBILAB8087	3-Oct-11	0	0	2011m10	PHC	15-
IDBILAB9110	9-May-11	0	0	2011m5	PHC	15-
IDBILAB9168	3-May-11	0	0	2011m5	EHC	15-
IDBILAB9723	11-Feb-11	0	1	2011m2	PHC	15-
IDBILAB8698	6-Jul-11	0	1	2011m7	Private Clinic	15-
IDBILAB8532	28-Jul-11	0	1	2011m7	PHC	15-
IDBILAB8489	3-Aug-11	1	1	2011m8	PHC	15-
IDBILAB9205	28-Apr-11	0	0	2011m4	EHC	15-
IDBILAB8181	14-Sep-11	1	1	2011m9	Private Clinic	15-
IDBILAB8856	14-Jun-11	0	0	2011m6	PHC	15-
IDBILAB8623	15-Jul-11	0	1	2011m7	PHC	15-
IDBILAB8493	3-Aug-11	0	1	2011m8	PHC	15-
IDBILAB8946	1-Jun-11	0	1	2011m6	PHC	15-
IDBILAB9264	19-Apr-11	0	1	2011m4	PHC	15-
IDBILAB8994	26-May-11	0	0	2011m5	PHC	15-
IDBILAB8901	7-Jun-11	0	1	2011m6	PHC	15-
IDBILAB9621	26-Feb-11	0	1	2011m2	PHC	15-
IDBILAB9437	26-Mar-11	0	1	2011m3	PHC	15-
IDBILAB7937	22-Oct-11	0	1	2011m10	PHC	15-
IDBILAB8497	3-Aug-11	0	1	2011m8	EHC	15-
IDBILAB8950	31-May-11	0	1	2011m5	PHC	15-
IDBILAB7966	19-Oct-11	0	1	2011m10	PHC	15-
IDBILAB8612	16-Aug-11	0	1	2011m8	PHC	15-
IDBILAB8373	20-Aug-11	0	1	2011m8	PHC	15-
IDBILAB7675	8-Dec-11	0	0	2011m12	PHC	15-
IDBILAB8799	22-Jun-11	0	0	2011m6	Private Clinic	15-
IDBILAB9618	28-Feb-11	0	1	2011m2	PHC	15-
IDBILAB8143	22-Sep-11	0	1	2011m9	PHC	15-
IDBILAB8398	18-Aug-11	0	0	2011m8	EHC	15-
IDBILAB8190	14-Sep-11	0	0	2011m9	EHC	15-
IDBILAB9369	2-Apr-11	0	1	2011m4	PHC	15-
IDBILAB8519	30-Jul-11	1	0	2011m7	PHC	15-
IDBILAB7820	14-Nov-11	0	1	2011m11	PHC	15-
IDBILAB7810	15-Nov-11	0	1	2011m11	PHC	15-
IDBILAB9722	11-Feb-11	0	1	2011m2	PHC	15-
IDBILAB9133	6-May-11	0	0	2011m5	PHC	15-
IDBILAB7677	8-Dec-11	0	0	2011m12	PHC	15-
IDBILAB8470	5-Aug-11	0	1	2011m8	PHC	15-
IDBILAB8592	19-Jul-11	1	0	2011m7	PHC	15-
IDBILAB7956	20-Oct-11	1	1	2011m10	PHC	15-
IDBILAB7654	13-Dec-11	0	1	2011m12	PHC	15-
IDBILAB8995	26-May-11	1	0	2011m5	PHC	15-
IDBILAB8585	21-Jul-11	0	1	2011m7	PHC	15-
IDBILAB7625	16-Dec-11	0	1	2011m12	PHC	15-
IDBILAB9635	25-Feb-11	0	1	2011m2	EHC	15-
IDBILAB7974	19-Oct-11	0	1	2011m10	EHC	15-
IDBILAB9895	17-Jan-11	0	1	2011m1	PHC	15-
IDBILAB8032	12-Oct-11	0	0	2011m10	EHC	15-
IDBILAB8355	24-Aug-11	0	1	2011m8	PHC	15-
IDBILAB8561	25-Jul-11	0	1	2011m7	PHC	15-
IDBILAB8006	14-Oct-11	0	1	2011m10	Private Clinic	15-
IDBILAB8694	6-Jul-11	0	0	2011m7	PHC	15-
IDBILAB9076	16-May-11	0	0	2011m5	PHC	15-
IDBILAB8878	9-Jun-11	0	1	2011m6	PHC	15-
IDBILAB7967	19-Oct-11	0	1	2011m10	PHC	15-
IDBILAB8332	27-Aug-11	0	0	2011m8	PHC	15-
IDBILAB8576	22-Jul-11	0	1	2011m7	PHC	15-
IDBILAB9130	6-May-11	0	1	2011m5	PHC	15-
IDBILAB8466	5-Aug-11	1	1	2011m8	PHC	15-
IDBILAB7831	12-Nov-11	0	1	2011m11	PHC	15-
IDBILAB8877	9-Jun-11	0	1	2011m6	PHC	15-
IDBILAB8647	12-Jul-11	0	0	2011m7	PHC	15-
IDBILAB8794	22-Jun-11	0	0	2011m6	EHC	15-
IDBILAB7924	24-Oct-11	0	1	2011m10	PHC	15-
IDBILAB8542	27-Jul-11	1	1	2011m7	PHC	15-
IDBILAB8830	17-Jun-11	0	0	2011m6	PHC	15-
IDBILAB8023	12-Oct-11	0	1	2011m10	PHC	15-
IDBILAB9750	9-Feb-11	0	0	2011m2	EHC	15-
IDBILAB8637	13-Jul-11	0	0	2011m7	PHC	15-
IDBILAB8539	28-Jul-11	0	1	2011m7	PHC	15-
IDBILAB7758	22-Nov-11	0	0	2011m11	PHC	15-
IDBILAB8154	20-Sep-11	0	1	2011m9	PHC	15-
IDBILAB7586	24-Dec-11	0	0	2011m12	PHC	15-
IDBILAB9648	23-Feb-11	0	1	2011m2	PHC	15-
IDBILAB8696	6-Jul-11	0	0	2011m7	Private Clinic	15-
IDBILAB9144	5-May-11	0	0	2011m5	PHC	15-
IDBILAB8016	13-Oct-11	0	1	2011m10	PHC	15-
IDBILAB9480	22-Mar-11	0	0	2011m3	PHC	15-
IDBILAB9468	24-Mar-11	0	1	2011m3	Private Clinic	15-
IDBILAB9526	15-Mar-11	0	1	2011m3	PHC	15-
IDBILAB8531	28-Jul-11	0	0	2011m7	PHC	15-
IDBILAB8692	6-Jul-11	1	0	2011m7	PHC	15-
IDBILAB8638	13-Jul-11	0	1	2011m7	PHC	15-
IDBILAB8572	23-Jul-11	0	1	2011m7	PHC	15-
IDBILAB8174	16-Sep-11	0	0	2011m9	PHC	15-
IDBILAB8591	19-Jul-11	0	1	2011m7	PHC	15-
IDBILAB7590	23-Dec-11	0	1	2011m12	PHC	15-
IDBILAB9309	9-Apr-11	0	0	2011m4	PHC	15-
IDBILAB8231	9-Sep-11	0	1	2011m9	PHC	15-
IDBILAB8440	10-Aug-11	1	1	2011m8	PHC	15-
IDBILAB8541	27-Jul-11	0	1	2011m7	PHC	15-
IDBILAB8577	22-Jul-11	0	1	2011m7	PHC	15-
IDBILAB8781	23-Jun-11	0	0	2011m6	PHC	15-
IDBILAB7904	28-Oct-11	0	0	2011m10	Private Clinic	15-
IDBILAB8674	8-Jul-11	0	1	2011m7	PHC	15-
IDBILAB9591	5-Mar-11	0	0	2011m3	PHC	15-
IDBILAB8778	24-Jun-11	0	1	2011m6	PHC	15-
IDBILAB8906	6-Jun-11	0	1	2011m6	PHC	15-
IDBILAB8127	26-Sep-11	1	1	2011m9	PHC	15-
IDBILAB9537	14-Mar-11	0	1	2011m3	Private Clinic	15-
IDBILAB7897	31-Oct-11	0	1	2011m10	PHC	15-
IDBILAB7892	1-Nov-11	0	0	2011m11	PHC	15-
IDBILAB8158	19-Sep-11	0	1	2011m9	PHC	15-
IDBILAB7734	26-Nov-11	0	1	2011m11	PHC	15-
IDBILAB7964	19-Oct-11	0	1	2011m10	PHC	15-
IDBILAB8580	21-Jul-11	0	1	2011m7	PHC	15-
IDBILAB7811	15-Nov-11	0	1	2011m11	PHC	15-
IDBILAB9113	9-May-11	0	0	2011m5	PHC	15-
IDBILAB8198	13-Sep-11	0	0	2011m9	PHC	15-
IDBILAB7852	9-Nov-11	0	1	2011m11	PHC	15-
IDBILAB9147	5-May-11	0	1	2011m5	EHC	15-
IDBILAB8300	1-Sep-11	0	0	2011m9	PHC	15-
IDBILAB8157	19-Sep-11	0	0	2011m9	PHC	15-
IDBILAB8892	8-Jun-11	0	0	2011m6	Private Clinic	15-
IDBILAB8208	12-Sep-11	0	0	2011m9	PHC	15-
IDBILAB8993	26-May-11	0	0	2011m5	PHC	15-
IDBILAB9033	21-May-11	0	0	2011m5	EHC	15-
IDBILAB8921	3-Jun-11	0	0	2011m6	PHC	15-
IDBILAB9624	26-Feb-11	0	1	2011m2	PHC	15-
IDBILAB7670	9-Dec-11	0	1	2011m12	PHC	15-
IDBILAB8092	1-Oct-11	0	1	2011m10	PHC	15-
IDBILAB8723	2-Jul-11	0	1	2011m7	PHC	15-
IDBILAB8166	17-Sep-11	0	0	2011m9	PHC	15-
IDBILAB7545	30-Dec-11	0	0	2011m12	PHC	15-
IDBILAB8283	3-Sep-11	0	1	2011m9	PHC	15-
IDBILAB9525	15-Mar-11	0	1	2011m3	PHC	15-
IDBILAB8893	8-Jun-11	0	1	2011m6	Private Clinic	15-
IDBILAB9600	4-Mar-11	0	0	2011m3	PHC	15-
IDBILAB7851	9-Nov-11	0	1	2011m11	PHC	15-
IDBILAB7733	26-Nov-11	0	1	2011m11	PHC	15-
IDBILAB8521	29-Jul-11	0	1	2011m7	PHC	15-
IDBILAB8482	4-Aug-11	1	1	2011m8	PHC	15-
IDBILAB9690	14-Feb-11	0	1	2011m2	PHC	15-
IDBILAB8352	25-Aug-11	0	1	2011m8	EHC	15-
IDBILAB8263	6-Sep-11	1	1	2011m9	PHC	15-
IDBILAB8420	16-Aug-11	0	1	2011m8	PHC	15-
IDBILAB8468	5-Aug-11	0	1	2011m8	PHC	15-
IDBILAB8777	24-Jun-11	0	1	2011m6	PHC	15-
IDBILAB9749	9-Feb-11	0	1	2011m2	PHC	15-
IDBILAB7614	19-Dec-11	0	0	2011m12	Private Clinic	15-
IDBILAB7561	28-Dec-11	0	1	2011m12	EHC	15-
IDBILAB8725	2-Jul-11	0	0	2011m7	PHC	15-
IDBILAB8397	18-Aug-11	0	1	2011m8	PHC	15-
IDBILAB9183	30-Apr-11	0	0	2011m4	PHC	15-
IDBILAB8575	22-Jul-11	0	1	2011m7	PHC	15-
IDBILAB8681	7-Jul-11	0	0	2011m7	PHC	15-
IDBILAB7551	29-Dec-11	0	0	2011m12	PHC	15-
IDBILAB8077	5-Oct-11	0	1	2011m10	EHC	15-
IDBILAB8902	7-Jun-11	0	0	2011m6	EHC	15-
IDBILAB7694	7-Dec-11	0	1	2011m12	Private Clinic	15-
IDBILAB9674	21-Feb-11	0	0	2011m2	PHC	15-
IDBILAB7775	18-Nov-11	0	1	2011m11	PHC	15-
IDBILAB8823	18-Jun-11	0	1	2011m6	Private Clinic	15-
IDBILAB8101	30-Sep-11	1	1	2011m9	PHC	15-
IDBILAB8176	16-Sep-11	0	0	2011m9	PHC	15-
IDBILAB8640	13-Jul-11	0	0	2011m7	EHC	15-
IDBILAB9660	22-Feb-11	0	1	2011m2	EHC	15-
IDBILAB8297	2-Sep-11	0	1	2011m9	Private Clinic	15-
IDBILAB8161	17-Sep-11	0	1	2011m9	PHC	15-
IDBILAB9412	29-Mar-11	0	1	2011m3	PHC	15-
IDBILAB9059	18-May-11	0	0	2011m5	PHC	15-
IDBILAB9322	8-Apr-11	0	0	2011m4	Private Clinic	15-
IDBILAB9784	5-Feb-11	0	1	2011m2	PHC	15-
IDBILAB9654	23-Feb-11	0	1	2011m2	Private Clinic	15-
IDBILAB9323	8-Apr-11	0	1	2011m4	Private Clinic	15-
IDBILAB7914	27-Oct-11	0	0	2011m10	EHC	15-
IDBILAB8177	16-Sep-11	0	0	2011m9	PHC	15-
IDBILAB9788	4-Feb-11	0	0	2011m2	PHC	15-
IDBILAB8386	19-Aug-11	0	1	2011m8	EHC	15-
IDBILAB7968	19-Oct-11	0	1	2011m10	PHC	15-
IDBILAB8252	8-Sep-11	0	0	2011m9	Private Clinic	15-
IDBILAB9237	21-Apr-11	0	1	2011m4	PHC	15-
IDBILAB8520	29-Jul-11	1	0	2011m7	PHC	15-
IDBILAB8345	25-Aug-11	0	0	2011m8	PHC	15-
IDBILAB9185	29-Apr-11	0	1	2011m4	PHC	15-
IDBILAB8866	11-Jun-11	0	0	2011m6	EHC	15-
IDBILAB7782	18-Nov-11	0	0	2011m11	PHC	15-
IDBILAB8467	5-Aug-11	0	1	2011m8	PHC	15-
IDBILAB9767	7-Feb-11	0	1	2011m2	PHC	15-
IDBILAB9134	6-May-11	0	0	2011m5	EHC	15-
IDBILAB8351	25-Aug-11	0	0	2011m8	EHC	15-
IDBILAB9484	22-Mar-11	0	1	2011m3	PHC	15-
IDBILAB9424	28-Mar-11	0	1	2011m3	PHC	15-
IDBILAB9691	14-Feb-11	0	1	2011m2	PHC	15-
IDBILAB8607	18-Jul-11	0	1	2011m7	Private Clinic	15-
IDBILAB7988	17-Oct-11	0	1	2011m10	PHC	15-
IDBILAB8869	11-Jun-11	0	1	2011m6	PHC	15-
IDBILAB8738	1-Jul-11	0	0	2011m7	Private Clinic	15-
IDBILAB8853	14-Jun-11	0	0	2011m6	PHC	15-
IDBILAB7835	12-Nov-11	0	1	2011m11	PHC	15-
IDBILAB9478	23-Mar-11	0	0	2011m3	PHC	15-
IDBILAB9283	13-Apr-11	0	0	2011m4	PHC	15-
IDBILAB7972	19-Oct-11	0	0	2011m10	EHC	15-
IDBILAB9173	2-May-11	0	1	2011m5	PHC	15-
IDBILAB7880	3-Nov-11	0	1	2011m11	PHC	15-
IDBILAB8836	16-Jun-11	0	0	2011m6	PHC	15-
IDBILAB9332	7-Apr-11	0	0	2011m4	Private Clinic	15-
IDBILAB8475	5-Aug-11	0	0	2011m8	Private Clinic	15-
IDBILAB9122	7-May-11	0	1	2011m5	EHC	15-
IDBILAB9291	13-Apr-11	0	1	2011m4	EHC	15-
IDBILAB9610	1-Mar-11	0	1	2011m3	PHC	15-
IDBILAB7615	19-Dec-11	0	0	2011m12	Private Clinic	15-
IDBILAB8691	7-Jul-11	0	1	2011m7	Private Clinic	15-
IDBILAB9403	30-Mar-11	0	1	2011m3	PHC	15-
IDBILAB9829	28-Jan-11	0	1	2011m1	PHC	15-
IDBILAB7583	26-Dec-11	0	0	2011m12	Private Clinic	15-
IDBILAB9728	11-Feb-11	0	1	2011m2	PHC	15-
IDBILAB8030	12-Oct-11	0	0	2011m10	EHC	15-
IDBILAB7987	17-Oct-11	0	1	2011m10	PHC	15-
IDBILAB8680	7-Jul-11	0	0	2011m7	PHC	15-
IDBILAB8322	29-Aug-11	0	1	2011m8	PHC	15-
IDBILAB8022	12-Oct-11	0	1	2011m10	PHC	15-
IDBILAB8314	30-Aug-11	0	0	2011m8	PHC	15-
IDBILAB8066	7-Oct-11	0	1	2011m10	EHC	15-
IDBILAB8928	3-Jun-11	0	1	2011m6	Private Clinic	15-
IDBILAB9087	12-May-11	0	0	2011m5	PHC	15-
IDBILAB8965	30-May-11	0	0	2011m5	PHC	15-
IDBILAB8609	18-Jul-11	1	1	2011m7	Private Clinic	15-
IDBILAB9558	10-Mar-11	0	1	2011m3	PHC	15-
IDBILAB9351	5-Apr-11	0	1	2011m4	EHC	15-
IDBILAB8264	6-Sep-11	1	0	2011m9	PHC	15-
IDBILAB9253	20-Apr-11	0	1	2011m4	EHC	15-
IDBILAB8379	20-Aug-11	1	0	2011m8	Private Clinic	15-
IDBILAB9008	24-May-11	0	0	2011m5	PHC	15-
IDBILAB8752	29-Jun-11	0	1	2011m6	PHC	15-
IDBILAB9694	14-Feb-11	0	1	2011m2	PHC	15-
IDBILAB7952	20-Oct-11	0	1	2011m10	PHC	15-
IDBILAB8162	17-Sep-11	0	1	2011m9	PHC	15-
IDBILAB9294	11-Apr-11	0	1	2011m4	PHC	15-
IDBILAB8025	12-Oct-11	0	1	2011m10	PHC	15-
IDBILAB9670	21-Feb-11	0	1	2011m2	PHC	15-
IDBILAB8004	14-Oct-11	0	0	2011m10	PHC	15-
IDBILAB7933	22-Oct-11	0	0	2011m10	Private Clinic	15-
IDBILAB7678	8-Dec-11	0	0	2011m12	EHC	15-
IDBILAB9863	21-Jan-11	0	0	2011m1	EHC	15-
IDBILAB8611	18-Jul-11	0	1	2011m7	Private Clinic	15-
IDBILAB8614	16-Jul-11	1	0	2011m7	Private Clinic	15-
IDBILAB9387	1-Apr-11	0	0	2011m4	Private Clinic	15-
IDBILAB9954	4-Jan-11	0	0	2011m1	PHC	15-
IDBILAB9964	3-Jan-11	0	0	2011m1	EHC	15-
IDBILAB8341	26-Aug-11	0	1	2011m8	Private Clinic	15-
IDBILAB9156	4-May-11	0	1	2011m5	EHC	15-
IDBILAB9026	21-May-11	0	0	2011m5	PHC	15-
IDBILAB8562	25-Jul-11	0	1	2011m7	PHC	15-
IDBILAB8000	14-Oct-11	0	1	2011m10	PHC	15-
IDBILAB8613	16-Jul-11	1	1	2011m7	PHC	15-
IDBILAB8039	10-Oct-11	0	1	2011m10	PHC	15-
IDBILAB8929	3-Jun-11	0	1	2011m6	Private Clinic	15-
IDBILAB8662	11-Jul-11	0	0	2011m7	Private Clinic	15-
IDBILAB9400	30-Mar-11	0	0	2011m3	PHC	15-
IDBILAB7643	14-Dec-11	0	1	2011m12	PHC	15-
IDBILAB8827	18-Jun-11	0	1	2011m6	PHC	15-
IDBILAB7745	24-Nov-11	0	0	2011m11	PHC	15-
IDBILAB9963	3-Jan-11	0	1	2011m1	EHC	15-
IDBILAB9120	7-May-11	0	0	2011m5	PHC	15-
IDBILAB8008	14-Oct-11	0	1	2011m10	Private Clinic	15-
IDBILAB7682	8-Dec-11	0	0	2011m12	EHC	15-
IDBILAB8857	14-Jun-11	0	1	2011m6	PHC	15-
IDBILAB9771	7-Feb-11	0	0	2011m2	EHC	15-
IDBILAB8392	18-Aug-11	0	1	2011m8	PHC	15-
IDBILAB8423	12-Aug-11	0	1	2011m8	PHC	15-
IDBILAB8745	30-Jun-11	0	0	2011m6	PHC	15-
IDBILAB7955	20-Oct-11	0	1	2011m10	PHC	15-
IDBILAB8164	17-Sep-11	0	0	2011m9	PHC	15-
IDBILAB7787	17-Nov-11	0	1	2011m11	PHC	15-
IDBILAB9759	8-Feb-11	0	1	2011m2	PHC	15-
IDBILAB7802	16-Nov-11	0	1	2011m11	PHC	15-
IDBILAB8170	16-Sep-11	0	0	2011m9	EHC	15-
IDBILAB9255	20-Apr-11	0	0	2011m4	EHC	15-
IDBILAB7580	26-Dec-11	0	0	2011m12	EHC	15-
IDBILAB8364	24-Aug-11	1	1	2011m8	Private Clinic	15-
IDBILAB8645	12-Jul-11	0	1	2011m7	PHC	15-
IDBILAB9163	3-May-11	0	0	2011m5	PHC	15-
IDBILAB9262	19-Apr-11	0	0	2011m4	PHC	15-
IDBILAB8203	13-Sep-11	0	0	2011m9	Private Clinic	15-
IDBILAB7889	2-Nov-11	0	1	2011m11	PHC	15-
IDBILAB7714	2-Dec-11	0	1	2011m12	Private Clinic	15-
IDBILAB7585	24-Dec-11	0	0	2011m12	PHC	15-
IDBILAB8210	12-Sep-11	0	0	2011m9	PHC	15-
IDBILAB9152	4-May-11	0	0	2011m5	PHC	15-
IDBILAB7629	16-Dec-11	0	1	2011m12	EHC	15-
IDBILAB9560	10-Mar-11	0	0	2011m3	EHC	15-
IDBILAB8754	29-Jun-11	0	0	2011m6	PHC	15-
IDBILAB7945	21-Oct-11	0	1	2011m10	PHC	15-
IDBILAB7712	2-Dec-11	0	1	2011m12	Private Clinic	15-
IDBILAB8523	29-Jul-11	1	1	2011m7	PHC	15-
IDBILAB8500	3-Aug-11	0	1	2011m8	Private Clinic	15-
IDBILAB8700	6-Jul-11	0	0	2011m7	Private Clinic	15-
IDBILAB8686	7-Jul-11	0	1	2011m7	EHC	15-
IDBILAB7895	1-Nov-11	0	1	2011m11	PHC	15-
IDBILAB9037	20-May-11	0	1	2011m5	PHC	15-
IDBILAB7778	18-Nov-11	0	1	2011m11	PHC	15-
IDBILAB8102	30-Sep-11	0	0	2011m9	PHC	15-
IDBILAB8337	26-Aug-11	0	1	2011m8	PHC	15-
IDBILAB7779	18-Nov-11	0	1	2011m11	PHC	15-
IDBILAB9479	22-Mar-11	0	1	2011m3	PHC	15-
IDBILAB9212	27-Apr-11	0	1	2011m4	PHC	15-
IDBILAB8872	10-Jun-11	0	1	2011m6	PHC	15-
IDBILAB8348	25-Aug-11	0	0	2011m8	EHC	15-
IDBILAB8619	16-Jul-11	1	0	2011m7	Private Clinic	15-
IDBILAB9279	15-Apr-11	0	1	2011m4	EHC	15-
IDBILAB8478	4-Aug-11	1	1	2011m8	PHC	15-
IDBILAB7908	27-Oct-11	0	0	2011m10	Private Clinic	15-
IDBILAB8256	7-Sep-11	1	1	2011m9	PHC	15-
IDBILAB9799	3-Feb-11	0	1	2011m2	PHC	15-
IDBILAB7539	31-Dec-11	0	0	2011m12	PHC	15-
IDBILAB9483	22-Mar-11	0	0	2011m3	PHC	15-
IDBILAB8193	14-Sep-11	0	1	2011m9	EHC	15-
IDBILAB9636	25-Feb-11	0	0	2011m2	PHC	15-
IDBILAB9223	25-Apr-11	0	1	2011m4	Private Clinic	15-
IDBILAB8244	8-Sep-11	0	1	2011m9	PHC	15-
IDBILAB7552	29-Dec-11	0	1	2011m12	PHC	15-
IDBILAB8809	21-Jun-11	0	1	2011m6	PHC	15-
IDBILAB9862	21-Jan-11	0	0	2011m1	EHC	15-
IDBILAB7905	28-Oct-11	0	1	2011m10	Private Clinic	15-
IDBILAB9062	18-May-11	0	1	2011m5	PHC	15-
IDBILAB8529	29-Jul-11	0	1	2011m7	Private Clinic	15-
IDBILAB7634	15-Dec-11	0	1	2011m12	PHC	15-
IDBILAB9837	25-Jan-11	0	1	2011m1	PHC	15-
IDBILAB9679	19-Feb-11	0	0	2011m2	PHC	15-
IDBILAB8134	24-Sep-11	0	1	2011m9	PHC	15-
IDBILAB8525	29-Jul-11	0	1	2011m7	PHC	15-
IDBILAB9313	8-Apr-11	0	0	2011m4	PHC	15-
IDBILAB9928	10-Jan-11	0	1	2011m1	PHC	15-
IDBILAB8433	11-Aug-11	0	1	2011m8	EHC	15-
IDBILAB9904	15-Jan-11	0	1	2011m1	PHC	15-
IDBILAB8487	4-Aug-11	0	0	2011m8	PHC	15-
IDBILAB8673	8-Jul-11	0	1	2011m7	PHC	15-
IDBILAB8277	5-Sep-11	0	1	2011m9	EHC	15-
IDBILAB8711	4-Jul-11	0	0	2011m7	PHC	15-
IDBILAB9891	18-Jan-11	0	0	2011m1	Private Clinic	15-
IDBILAB9802	2-Feb-11	0	1	2011m2	PHC	15-
IDBILAB8802	21-Jun-11	0	0	2011m6	PHC	15-
IDBILAB7981	18-Oct-11	0	1	2011m10	Private Clinic	15-
IDBILAB9199	28-Apr-11	0	1	2011m4	PHC	15-
IDBILAB7960	20-Oct-11	0	0	2011m10	EHC	15-
IDBILAB9671	21-Feb-11	0	1	2011m2	PHC	15-
IDBILAB9494	18-Mar-11	0	1	2011m3	PHC	15-
IDBILAB8801	21-Jun-11	0	0	2011m6	PHC	15-
IDBILAB9081	14-May-11	0	0	2011m5	PHC	15-
IDBILAB7853	9-Nov-11	0	1	2011m11	PHC	15-
IDBILAB9503	17-Mar-11	0	1	2011m3	PHC	15-
IDBILAB9409	30-Mar-11	0	1	2011m3	EHC	15-
IDBILAB7814	15-Nov-11	0	0	2011m11	EHC	15-
IDBILAB7982	18-Oct-11	0	1	2011m10	Private Clinic	15-
IDBILAB7954	20-Oct-11	1	1	2011m10	PHC	15-
IDBILAB8788	23-Jun-11	0	1	2011m6	Private Clinic	15-
IDBILAB8816	20-Jun-11	0	1	2011m6	EHC	15-
IDBILAB8931	2-Jun-11	0	0	2011m6	PHC	15-
IDBILAB9653	23-Feb-11	0	1	2011m2	Private Clinic	15-
IDBILAB7826	14-Nov-11	0	0	2011m11	Private Clinic	15-
IDBILAB8961	30-May-11	0	1	2011m5	PHC	15-
IDBILAB8135	24-Sep-11	0	1	2011m9	PHC	15-
IDBILAB8010	14-Oct-11	0	0	2011m10	Private Clinic	15-
IDBILAB9858	21-Jan-11	0	1	2011m1	PHC	15-
IDBILAB8377	20-Aug-11	0	0	2011m8	Private Clinic	15-
IDBILAB8855	14-Jun-11	0	1	2011m6	PHC	15-
IDBILAB8225	10-Sep-11	0	0	2011m9	Private Clinic	15-
IDBILAB8480	4-Aug-11	1	1	2011m8	PHC	15-
IDBILAB8758	29-Jun-11	0	0	2011m6	PHC	15-
IDBILAB8117	29-Sep-11	0	0	2011m9	PHC	15-
IDBILAB8736	1-Jul-11	0	1	2011m7	PHC	15-
IDBILAB7604	20-Dec-11	0	0	2011m12	PHC	15-
IDBILAB8583	21-Jul-11	0	1	2011m7	PHC	15-
IDBILAB8942	1-Jun-11	0	0	2011m6	EHC	15-
IDBILAB8430	11-Aug-11	0	1	2011m8	PHC	15-
IDBILAB9529	14-Mar-11	0	0	2011m3	PHC	15-
IDBILAB9085	13-May-11	0	0	2011m5	PHC	15-
IDBILAB8321	29-Aug-11	0	1	2011m8	PHC	15-
IDBILAB9510	17-Mar-11	0	0	2011m3	EHC	15-
IDBILAB8376	20-Aug-11	0	0	2011m8	Private Clinic	15-
IDBILAB9938	8-Jan-11	0	0	2011m1	EHC	15-
IDBILAB9448	25-Mar-11	0	0	2011m3	PHC	15-
IDBILAB7898	31-Oct-11	0	0	2011m10	PHC	15-
IDBILAB8786	23-Jun-11	0	0	2011m6	Private Clinic	15-
IDBILAB8626	15-Jul-11	0	0	2011m7	Private Clinic	15-
IDBILAB9493	18-Mar-11	0	0	2011m3	PHC	15-
IDBILAB8510	1-Aug-11	0	1	2011m8	PHC	15-
IDBILAB9530	14-Mar-11	0	0	2011m3	PHC	15-
IDBILAB8972	28-May-11	0	1	2011m5	EHC	15-
IDBILAB8871	9-Jun-11	0	0	2011m6	Private Clinic	15-
IDBILAB7674	8-Dec-11	0	0	2011m12	PHC	15-
IDBILAB8883	9-Jun-11	0	1	2011m6	Private Clinic	15-
IDBILAB9706	12-Feb-11	0	1	2011m2	PHC	15-
IDBILAB7769	21-Nov-11	0	0	2011m11	PHC	15-
IDBILAB8882	9-Jun-11	0	0	2011m6	EHC	15-
IDBILAB8235	9-Sep-11	0	1	2011m9	PHC	15-
IDBILAB7890	2-Nov-11	0	1	2011m11	PHC	15-
IDBILAB9335	7-Apr-11	0	0	2011m4	EHC	15-
IDBILAB8926	3-Jun-11	0	0	2011m6	Private Clinic	15-
IDBILAB9461	24-Mar-11	0	1	2011m3	PHC	15-
IDBILAB8540	27-Jul-11	0	1	2011m7	PHC	15-
IDBILAB8213	12-Sep-11	0	1	2011m9	EHC	15-
IDBILAB9172	2-May-11	0	1	2011m5	PHC	15-
IDBILAB7776	18-Nov-11	0	1	2011m11	PHC	15-
IDBILAB9415	29-Mar-11	0	1	2011m3	PHC	15-
IDBILAB8944	1-Jun-11	0	0	2011m6	PHC	15-
IDBILAB9157	4-May-11	0	1	2011m5	EHC	15-
IDBILAB7796	17-Nov-11	0	1	2011m11	Private Clinic	15-
IDBILAB9422	28-Mar-11	0	0	2011m3	PHC	15-
IDBILAB9061	18-May-11	0	0	2011m5	PHC	15-
IDBILAB8132	26-Sep-11	0	0	2011m9	PHC	15-
IDBILAB8072	5-Oct-11	0	1	2011m10	EHC	15-
IDBILAB7916	25-Oct-11	0	0	2011m10	Private Clinic	15-
IDBILAB7860	8-Nov-11	0	1	2011m11	PHC	15-
IDBILAB8815	20-Jun-11	0	1	2011m6	PHC	15-
IDBILAB9867	20-Jan-11	0	1	2011m1	PHC	15-
IDBILAB9808	2-Feb-11	0	1	2011m2	EHC	15-
IDBILAB7621	17-Dec-11	0	0	2011m12	Private Clinic	15-
IDBILAB9211	27-Apr-11	0	1	2011m4	PHC	15-
IDBILAB8310	1-Sep-11	0	0	2011m9	EHC	15-
IDBILAB9775	7-Feb-11	0	0	2011m2	EHC	15-
IDBILAB9360	4-Apr-11	0	0	2011m4	EHC	15-
IDBILAB7958	20-Oct-11	0	1	2011m10	EHC	15-
IDBILAB9849	22-Jan-11	0	1	2011m1	PHC	15-
IDBILAB9823	29-Jan-11	0	0	2011m1	EHC	15-
IDBILAB8033	12-Oct-11	0	0	2011m10	EHC	15-
IDBILAB8020	13-Oct-11	0	0	2011m10	Private Clinic	15-
IDBILAB8506	2-Aug-11	0	1	2011m8	Private Clinic	15-
IDBILAB8672	8-Jul-11	0	1	2011m7	PHC	15-
IDBILAB8079	4-Oct-11	0	0	2011m10	PHC	15-
IDBILAB8095	1-Oct-11	0	0	2011m10	EHC	15-
IDBILAB9556	10-Mar-11	0	1	2011m3	PHC	15-
IDBILAB9597	4-Mar-11	0	1	2011m3	PHC	15-
IDBILAB8900	7-Jun-11	0	1	2011m6	PHC	15-
IDBILAB9287	13-Apr-11	0	1	2011m4	PHC	15-
IDBILAB7749	24-Nov-11	0	1	2011m11	EHC	15-
IDBILAB7783	18-Nov-11	0	0	2011m11	PHC	15-
IDBILAB8138	23-Sep-11	0	1	2011m9	PHC	15-
IDBILAB7804	16-Nov-11	0	0	2011m11	Private Clinic	15-
IDBILAB9186	29-Apr-11	0	1	2011m4	PHC	15-
IDBILAB8485	4-Aug-11	0	0	2011m8	PHC	15-
IDBILAB8797	22-Jun-11	0	0	2011m6	EHC	15-
IDBILAB8800	21-Jun-11	0	1	2011m6	PHC	15-
IDBILAB8862	13-Jun-11	0	1	2011m6	PHC	15-
IDBILAB7863	8-Nov-11	0	1	2011m11	PHC	15-
IDBILAB8516	30-Jul-11	0	1	2011m7	PHC	15-
IDBILAB8974	28-May-11	0	0	2011m5	EHC	15-
IDBILAB8634	14-Jul-11	0	1	2011m7	PHC	15-
IDBILAB9861	21-Jan-11	0	1	2011m1	EHC	15-
IDBILAB8596	19-Jul-11	0	1	2011m7	PHC	15-
IDBILAB8621	15-Jul-11	0	1	2011m7	PHC	15-
IDBILAB7951	21-Oct-11	0	0	2011m10	Private Clinic	15-
IDBILAB9885	19-Jan-11	0	0	2011m1	EHC	15-
IDBILAB9088	12-May-11	0	0	2011m5	PHC	15-
IDBILAB9244	21-Apr-11	0	0	2011m4	Private Clinic	15-
IDBILAB8663	11-Jul-11	0	1	2011m7	Private Clinic	15-
IDBILAB8343	25-Aug-11	0	1	2011m8	PHC	15-
IDBILAB9091	12-May-11	0	0	2011m5	PHC	15-
IDBILAB8850	15-Jun-11	0	0	2011m6	Private Clinic	15-
IDBILAB9219	26-Apr-11	0	1	2011m4	PHC	15-
IDBILAB8952	31-May-11	0	0	2011m5	Private Clinic	15-
IDBILAB9350	5-Apr-11	0	0	2011m4	PHC	15-
IDBILAB8569	25-Jul-11	1	0	2011m7	EHC	15-
IDBILAB8848	15-Jun-11	0	1	2011m6	Private Clinic	15-
IDBILAB8182	14-Sep-11	1	1	2011m9	Private Clinic	15-
IDBILAB9898	17-Jan-11	0	0	2011m1	EHC	15-
IDBILAB8108	30-Sep-11	0	0	2011m9	EHC	15-
IDBILAB8247	8-Sep-11	0	1	2011m9	EHC	15-
IDBILAB7736	25-Nov-11	0	0	2011m11	PHC	15-
IDBILAB8281	5-Sep-11	0	0	2011m9	EHC	15-
IDBILAB7606	19-Dec-11	0	0	2011m12	PHC	15-
IDBILAB7631	16-Dec-11	0	1	2011m12	EHC	15-
IDBILAB9643	24-Feb-11	0	0	2011m2	PHC	15-
IDBILAB8184	14-Sep-11	0	0	2011m9	Private Clinic	15-
IDBILAB9004	25-May-11	0	0	2011m5	Private Clinic	15-
IDBILAB7790	17-Nov-11	0	0	2011m11	PHC	15-
IDBILAB8424	12-Aug-11	0	1	2011m8	PHC	15-
IDBILAB9097	11-May-11	0	0	2011m5	PHC	15-
IDBILAB8318	30-Aug-11	0	0	2011m8	Private Clinic	15-
IDBILAB8003	14-Oct-11	0	1	2011m10	PHC	15-
IDBILAB8844	15-Jun-11	0	1	2011m6	PHC	15-
IDBILAB9854	22-Jan-11	0	1	2011m1	EHC	15-
IDBILAB9642	24-Feb-11	0	0	2011m2	PHC	15-
IDBILAB9299	11-Apr-11	0	0	2011m4	EHC	15-
IDBILAB9571	9-Mar-11	0	0	2011m3	PHC	15-
IDBILAB8218	10-Sep-11	0	0	2011m9	PHC	15-
IDBILAB8304	1-Sep-11	0	1	2011m9	PHC	15-
IDBILAB8867	11-Jun-11	0	1	2011m6	PHC	15-
IDBILAB7596	23-Dec-11	0	0	2011m12	PHC	15-
IDBILAB9584	7-Mar-11	0	0	2011m3	EHC	15-
IDBILAB9931	7-Jan-11	0	1	2011m1	PHC	15-
IDBILAB7879	3-Nov-11	0	1	2011m11	PHC	15-
IDBILAB8441	9-Aug-11	1	1	2011m8	PHC	15-
IDBILAB8367	23-Aug-11	0	0	2011m8	PHC	15-
IDBILAB8383	19-Aug-11	0	0	2011m8	PHC	15-
IDBILAB9663	22-Feb-11	0	0	2011m2	PHC	15-
IDBILAB9555	10-Mar-11	0	1	2011m3	PHC	15-
IDBILAB8915	4-Jun-11	0	1	2011m6	PHC	15-
IDBILAB8196	13-Sep-11	1	1	2011m9	PHC	15-
IDBILAB9393	31-Mar-11	0	0	2011m3	PHC	15-
IDBILAB9265	19-Apr-11	0	0	2011m4	PHC	15-
IDBILAB8557	26-Jul-11	0	0	2011m7	Private Clinic	15-
IDBILAB9443	26-Mar-11	0	1	2011m3	EHC	15-
IDBILAB7750	24-Nov-11	0	0	2011m11	EHC	15-
IDBILAB8973	28-May-11	0	0	2011m5	EHC	15-
IDBILAB8296	2-Sep-11	1	1	2011m9	Private Clinic	15-
IDBILAB9442	26-Mar-11	0	1	2011m3	EHC	15-
IDBILAB9055	19-May-11	0	1	2011m5	PHC	15-
IDBILAB7666	12-Dec-11	0	0	2011m12	Private Clinic	15-
IDBILAB8299	1-Sep-11	0	0	2011m9	PHC	15-
IDBILAB8910	4-Jun-11	0	0	2011m6	Private Clinic	15-
IDBILAB7568	28-Dec-11	0	0	2011m12	PHC	15-
IDBILAB8499	3-Aug-11	1	1	2011m8	Private Clinic	15-
IDBILAB7965	19-Oct-11	0	1	2011m10	PHC	15-
IDBILAB9965	3-Jan-11	0	1	2011m1	EHC	15-
IDBILAB9021	23-May-11	0	1	2011m5	Private Clinic	15-
IDBILAB9753	9-Feb-11	0	0	2011m2	EHC	15-
IDBILAB7882	3-Nov-11	0	1	2011m11	Private Clinic	15-
IDBILAB8687	7-Jul-11	0	0	2011m7	EHC	15-
IDBILAB9497	18-Mar-11	0	1	2011m3	Private Clinic	15-
IDBILAB8137	23-Sep-11	0	1	2011m9	PHC	15-
IDBILAB9146	5-May-11	0	1	2011m5	EHC	15-
IDBILAB8390	19-Aug-11	0	1	2011m8	EHC	15-
IDBILAB8705	5-Jul-11	0	1	2011m7	Private Clinic	15-
IDBILAB9841	25-Jan-11	0	0	2011m1	EHC	15-
IDBILAB9805	2-Feb-11	0	1	2011m2	PHC	15-
IDBILAB8913	4-Jun-11	0	1	2011m6	PHC	15-
IDBILAB8151	21-Sep-11	0	0	2011m9	PHC	15-
IDBILAB8573	23-Jul-11	1	1	2011m7	PHC	15-
IDBILAB8239	9-Sep-11	0	1	2011m9	EHC	15-
IDBILAB9024	23-May-11	0	1	2011m5	Private Clinic	15-
IDBILAB9396	31-Mar-11	0	0	2011m3	EHC	15-
IDBILAB7721	29-Nov-11	0	1	2011m11	PHC	15-
IDBILAB9683	18-Feb-11	0	1	2011m2	PHC	15-
IDBILAB9090	12-May-11	0	1	2011m5	PHC	15-
IDBILAB9545	11-Mar-11	0	0	2011m3	PHC	15-
IDBILAB7728	28-Nov-11	0	0	2011m11	PHC	15-
IDBILAB8582	21-Jul-11	0	1	2011m7	PHC	15-
IDBILAB7566	28-Dec-11	0	0	2011m12	EHC	15-
IDBILAB8633	14-Jul-11	0	0	2011m7	PHC	15-
IDBILAB7777	18-Nov-11	0	1	2011m11	PHC	15-
IDBILAB9161	3-May-11	0	0	2011m5	PHC	15-
IDBILAB8473	5-Aug-11	0	1	2011m8	Private Clinic	15-
IDBILAB8205	13-Sep-11	0	1	2011m9	Private Clinic	15-
IDBILAB9776	7-Feb-11	0	1	2011m2	EHC	15-
IDBILAB9656	23-Feb-11	0	0	2011m2	Private Clinic	15-
IDBILAB8276	5-Sep-11	0	1	2011m9	PHC	15-
IDBILAB9471	23-Mar-11	0	1	2011m3	Private Clinic	15-
IDBILAB9190	29-Apr-11	0	1	2011m4	PHC	15-
IDBILAB7817	15-Nov-11	0	1	2011m11	Private Clinic	15-
IDBILAB9204	28-Apr-11	0	0	2011m4	Private Clinic	15-
IDBILAB7592	23-Dec-11	0	0	2011m12	PHC	15-
IDBILAB7841	11-Nov-11	0	1	2011m11	PHC	15-
IDBILAB8932	2-Jun-11	0	1	2011m6	PHC	15-
IDBILAB8578	22-Jul-11	1	1	2011m7	PHC	15-
IDBILAB9042	20-May-11	0	0	2011m5	PHC	15-
IDBILAB9758	8-Feb-11	0	0	2011m2	PHC	15-
IDBILAB9169	2-May-11	0	1	2011m5	EHC	15-
IDBILAB7857	9-Nov-11	0	0	2011m11	Private Clinic	15-
IDBILAB8851	15-Jun-11	0	1	2011m6	EHC	15-
IDBILAB9438	26-Mar-11	0	0	2011m3	PHC	15-
IDBILAB8842	15-Jun-11	0	0	2011m6	PHC	15-
IDBILAB9196	28-Apr-11	0	1	2011m4	EHC	15-
IDBILAB8097	1-Oct-11	0	0	2011m10	EHC	15-
IDBILAB8228	10-Sep-11	0	1	2011m9	Private Clinic	15-
IDBILAB9882	19-Jan-11	0	1	2011m1	EHC	15-
IDBILAB8545	27-Jul-11	1	1	2011m7	Private Clinic	15-
IDBILAB8389	19-Aug-11	0	0	2011m8	EHC	15-
IDBILAB9956	4-Jan-11	0	1	2011m1	PHC	15-
IDBILAB8222	10-Sep-11	0	0	2011m9	PHC	15-
IDBILAB8236	9-Sep-11	1	1	2011m9	EHC	15-
IDBILAB9034	21-May-11	0	0	2011m5	EHC	15-
IDBILAB8959	30-May-11	0	1	2011m5	PHC	15-
IDBILAB8666	11-Jul-11	0	0	2011m7	Private Clinic	15-
IDBILAB7919	25-Oct-11	0	1	2011m10	Private Clinic	15-
IDBILAB8839	16-Jun-11	0	0	2011m6	PHC	15-
IDBILAB7896	1-Nov-11	0	0	2011m11	PHC	15-
IDBILAB8250	8-Sep-11	0	1	2011m9	Private Clinic	15-
IDBILAB9447	25-Mar-11	0	0	2011m3	PHC	15-
IDBILAB9216	27-Apr-11	0	1	2011m4	PHC	15-
IDBILAB8971	28-May-11	0	0	2011m5	EHC	15-
IDBILAB8062	7-Oct-11	0	1	2011m10	EHC	15-
IDBILAB9337	6-Apr-11	0	0	2011m4	PHC	15-
IDBILAB8388	19-Aug-11	0	0	2011m8	EHC	15-
IDBILAB8507	2-Aug-11	1	1	2011m8	Private Clinic	15-
IDBILAB9797	3-Feb-11	0	1	2011m2	PHC	15-
IDBILAB7876	3-Nov-11	0	1	2011m11	PHC	15-
IDBILAB8606	18-Jul-11	0	1	2011m7	Private Clinic	15-
IDBILAB8615	16-Jul-11	1	1	2011m7	Private Clinic	15-
IDBILAB8344	25-Aug-11	0	1	2011m8	PHC	15-
IDBILAB9777	5-Feb-11	0	1	2011m2	EHC	15-
IDBILAB9054	19-May-11	0	0	2011m5	PHC	15-
IDBILAB8524	29-Jul-11	1	1	2011m7	PHC	15-
IDBILAB8428	12-Aug-11	1	1	2011m8	Private Clinic	15-
IDBILAB8713	4-Jul-11	0	1	2011m7	PHC	15-
IDBILAB9789	4-Feb-11	0	1	2011m2	PHC	15-
IDBILAB8546	27-Jul-11	0	1	2011m7	Private Clinic	15-
IDBILAB8930	2-Jun-11	0	0	2011m6	PHC	15-
IDBILAB9240	21-Apr-11	0	0	2011m4	EHC	15-
IDBILAB8597	19-Jul-11	0	1	2011m7	PHC	15-
IDBILAB9605	1-Mar-11	0	0	2011m3	PHC	15-
IDBILAB7870	4-Nov-11	0	1	2011m11	PHC	15-
IDBILAB9347	5-Apr-11	0	0	2011m4	PHC	15-
IDBILAB8765	28-Jun-11	0	1	2011m6	Private Clinic	15-
IDBILAB7557	29-Dec-11	0	1	2011m12	EHC	15-
IDBILAB7751	23-Nov-11	0	0	2011m11	PHC	15-
IDBILAB8056	8-Oct-11	0	1	2011m10	EHC	15-
IDBILAB8498	3-Aug-11	1	1	2011m8	Private Clinic	15-
IDBILAB8160	19-Sep-11	0	1	2011m9	PHC	15-
IDBILAB7925	24-Oct-11	0	1	2011m10	PHC	15-
IDBILAB8782	23-Jun-11	0	1	2011m6	PHC	15-
IDBILAB9785	5-Feb-11	0	0	2011m2	PHC	15-
IDBILAB7735	26-Nov-11	0	1	2011m11	PHC	15-
IDBILAB9407	30-Mar-11	0	1	2011m3	PHC	15-
IDBILAB8459	6-Aug-11	0	1	2011m8	PHC	15-
IDBILAB8703	5-Jul-11	0	0	2011m7	PHC	15-
IDBILAB7801	16-Nov-11	0	1	2011m11	PHC	15-
IDBILAB8442	9-Aug-11	1	1	2011m8	PHC	15-
IDBILAB8625	15-Jul-11	0	1	2011m7	PHC	15-
IDBILAB9079	14-May-11	0	0	2011m5	PHC	15-
IDBILAB8685	7-Jul-11	0	1	2011m7	PHC	15-
IDBILAB8925	3-Jun-11	0	1	2011m6	Private Clinic	15-
IDBILAB8226	10-Sep-11	0	1	2011m9	Private Clinic	15-
IDBILAB9622	26-Feb-11	0	1	2011m2	PHC	15-
IDBILAB9594	4-Mar-11	0	0	2011m3	Private Clinic	15-
IDBILAB7559	28-Dec-11	0	0	2011m12	PHC	15-
IDBILAB9732	10-Feb-11	0	1	2011m2	PHC	15-
IDBILAB8288	3-Sep-11	0	1	2011m9	PHC	15-
IDBILAB8080	4-Oct-11	0	1	2011m10	PHC	15-
IDBILAB8522	29-Jul-11	1	1	2011m7	PHC	15-
IDBILAB8410	17-Aug-11	0	1	2011m8	EHC	15-
IDBILAB8249	8-Sep-11	0	1	2011m9	Private Clinic	15-
IDBILAB9615	28-Feb-11	0	0	2011m2	PHC	15-
IDBILAB8684	7-Jul-11	0	0	2011m7	PHC	15-
IDBILAB8409	17-Aug-11	0	1	2011m8	PHC	15-
IDBILAB9075	16-May-11	0	0	2011m5	PHC	15-
IDBILAB9180	30-Apr-11	0	0	2011m4	PHC	15-
IDBILAB9626	26-Feb-11	0	1	2011m2	EHC	15-
IDBILAB8984	27-May-11	0	0	2011m5	EHC	15-
IDBILAB7781	18-Nov-11	0	0	2011m11	PHC	15-
IDBILAB8956	31-May-11	0	0	2011m5	Private Clinic	15-
IDBILAB8463	6-Aug-11	0	1	2011m8	EHC	15-
IDBILAB9561	10-Mar-11	0	0	2011m3	EHC	15-
IDBILAB9760	8-Feb-11	0	1	2011m2	PHC	15-
IDBILAB9198	28-Apr-11	0	0	2011m4	PHC	15-
IDBILAB8202	13-Sep-11	1	1	2011m9	Private Clinic	15-
IDBILAB8769	27-Jun-11	0	1	2011m6	PHC	15-
IDBILAB9425	28-Mar-11	0	0	2011m3	PHC	15-
IDBILAB9388	31-Mar-11	0	0	2011m3	PHC	15-
IDBILAB8230	9-Sep-11	0	0	2011m9	PHC	15-
IDBILAB8627	15-Jul-11	0	0	2011m7	Private Clinic	15-
IDBILAB9315	8-Apr-11	0	0	2011m4	PHC	15-
IDBILAB7549	29-Dec-11	0	0	2011m12	PHC	15-
IDBILAB7844	11-Nov-11	0	1	2011m11	PHC	15-
IDBILAB8394	18-Aug-11	0	1	2011m8	PHC	15-
IDBILAB8486	4-Aug-11	1	1	2011m8	PHC	15-
IDBILAB8875	10-Jun-11	0	0	2011m6	PHC	15-
IDBILAB9734	10-Feb-11	0	1	2011m2	PHC	15-
IDBILAB8124	27-Sep-11	0	1	2011m9	PHC	15-
IDBILAB7868	8-Nov-11	0	1	2011m11	Private Clinic	15-
IDBILAB9006	24-May-11	0	0	2011m5	PHC	15-
IDBILAB9040	20-May-11	0	0	2011m5	PHC	15-
IDBILAB9434	28-Mar-11	0	0	2011m3	PHC	15-
IDBILAB9391	31-Mar-11	0	0	2011m3	PHC	15-
IDBILAB7996	17-Oct-11	0	1	2011m10	EHC	15-
IDBILAB9501	18-Mar-11	0	1	2011m3	Private Clinic	15-
IDBILAB9488	21-Mar-11	1	1	2011m3	PHC	15-
IDBILAB8172	16-Sep-11	0	1	2011m9	PHC	15-
IDBILAB9449	25-Mar-11	0	1	2011m3	PHC	15-
IDBILAB7943	21-Oct-11	0	1	2011m10	PHC	15-
IDBILAB9587	4-Mar-11	0	0	2011m3	EHC	15-
IDBILAB8488	4-Aug-11	0	1	2011m8	PHC	15-
IDBILAB8308	1-Sep-11	0	0	2011m9	EHC	15-
IDBILAB9527	14-Mar-11	0	0	2011m3	PHC	15-
IDBILAB9293	11-Apr-11	0	0	2011m4	EHC	15-
IDBILAB8964	30-May-11	0	0	2011m5	PHC	15-
IDBILAB9687	15-Feb-11	0	0	2011m2	EHC	15-
IDBILAB7887	2-Nov-11	0	1	2011m11	PHC	15-
IDBILAB8254	7-Sep-11	0	1	2011m9	PHC	15-
IDBILAB9874	20-Jan-11	0	1	2011m1	Private Clinic	15-
IDBILAB7994	17-Oct-11	1	1	2011m10	EHC	15-
IDBILAB8461	6-Aug-11	0	1	2011m8	EHC	15-
IDBILAB8316	30-Aug-11	0	0	2011m8	PHC	15-
IDBILAB9508	17-Mar-11	0	0	2011m3	PHC	15-
IDBILAB8057	8-Oct-11	0	0	2011m10	EHC	15-
IDBILAB9401	30-Mar-11	0	1	2011m3	PHC	15-
IDBILAB7723	29-Nov-11	0	0	2011m11	PHC	15-
IDBILAB8334	27-Aug-11	0	0	2011m8	PHC	15-
IDBILAB9101	10-May-11	0	1	2011m5	Private Clinic	15-
IDBILAB9193	29-Apr-11	0	0	2011m4	EHC	15-
IDBILAB7742	25-Nov-11	0	1	2011m11	Private Clinic	15-
IDBILAB9943	6-Jan-11	0	1	2011m1	EHC	15-
IDBILAB8817	20-Jun-11	0	1	2011m6	EHC	15-
IDBILAB9010	24-May-11	0	0	2011m5	PHC	15-
IDBILAB8668	9-Jul-11	0	1	2011m7	EHC	15-
IDBILAB9967	1-Jan-11	0	0	2011m1	EHC	15-
IDBILAB8233	9-Sep-11	0	0	2011m9	PHC	15-
IDBILAB9176	2-May-11	0	0	2011m5	PHC	15-
IDBILAB9003	25-May-11	0	0	2011m5	EHC	15-
IDBILAB9108	10-May-11	0	0	2011m5	PHC	15-
IDBILAB9215	27-Apr-11	0	1	2011m4	PHC	15-
IDBILAB9203	28-Apr-11	0	0	2011m4	Private Clinic	15-
IDBILAB8103	30-Sep-11	0	1	2011m9	PHC	15-
IDBILAB9511	17-Mar-11	0	0	2011m3	EHC	15-
IDBILAB8350	25-Aug-11	0	0	2011m8	EHC	15-
IDBILAB9496	18-Mar-11	0	0	2011m3	PHC	15-
IDBILAB8027	12-Oct-11	0	1	2011m10	PHC	15-
IDBILAB9696	14-Feb-11	0	0	2011m2	EHC	15-
IDBILAB9469	24-Mar-11	0	1	2011m3	EHC	15-
IDBILAB7658	13-Dec-11	0	0	2011m12	EHC	15-
IDBILAB9920	12-Jan-11	0	1	2011m1	PHC	15-
IDBILAB9084	14-May-11	0	0	2011m5	PHC	15-
IDBILAB9720	11-Feb-11	0	1	2011m2	PHC	15-
IDBILAB9368	2-Apr-11	0	1	2011m4	PHC	15-
IDBILAB9735	10-Feb-11	0	1	2011m2	PHC	15-
IDBILAB7809	15-Nov-11	0	1	2011m11	PHC	15-
IDBILAB7708	2-Dec-11	0	0	2011m12	PHC	15-
IDBILAB8610	18-Jul-11	0	1	2011m7	Private Clinic	15-
IDBILAB7672	8-Dec-11	0	0	2011m12	PHC	15-
IDBILAB9428	26-Mar-11	0	1	2011m3	PHC	15-
IDBILAB9463	23-Mar-11	1	0	2011m3	PHC	15-
IDBILAB7761	22-Nov-11	0	0	2011m11	PHC	15-
IDBILAB8368	23-Aug-11	0	0	2011m8	PHC	15-
IDBILAB7673	8-Dec-11	0	0	2011m12	PHC	15-
IDBILAB8937	2-Jun-11	0	0	2011m6	PHC	15-
IDBILAB9267	18-Apr-11	0	0	2011m4	PHC	15-
IDBILAB7659	13-Dec-11	0	1	2011m12	EHC	15-
IDBILAB9179	30-Apr-11	0	0	2011m4	PHC	15-
IDBILAB7725	29-Nov-11	0	0	2011m11	PHC	15-
IDBILAB9316	8-Apr-11	0	0	2011m4	PHC	15-
IDBILAB9295	9-Apr-11	0	0	2011m4	PHC	15-
IDBILAB8369	23-Aug-11	0	1	2011m8	PHC	15-
IDBILAB9548	10-Mar-11	0	1	2011m3	PHC	15-
IDBILAB8739	1-Jul-11	0	0	2011m7	Private Clinic	15-
IDBILAB8081	4-Oct-11	0	1	2011m10	PHC	15-
IDBILAB7726	28-Nov-11	0	0	2011m11	PHC	15-
IDBILAB9089	11-May-11	0	0	2011m5	PHC	15-
IDBILAB8128	26-Sep-11	0	1	2011m9	PHC	15-
IDBILAB7865	8-Nov-11	0	0	2011m11	Private Clinic	15-
IDBILAB8922	3-Jun-11	0	0	2011m6	PHC	15-
IDBILAB8457	8-Aug-11	0	1	2011m8	PHC	15-
IDBILAB7553	29-Dec-11	0	0	2011m12	PHC	15-
IDBILAB7900	31-Oct-11	0	0	2011m10	PHC	15-
IDBILAB9239	21-Apr-11	0	0	2011m4	PHC	15-
IDBILAB8431	11-Aug-11	0	1	2011m8	PHC	15-
IDBILAB9433	28-Mar-11	0	1	2011m3	PHC	15-
IDBILAB9817	1-Feb-11	0	1	2011m2	PHC	15-
IDBILAB9611	1-Mar-11	0	1	2011m3	PHC	15-
IDBILAB9254	20-Apr-11	0	1	2011m4	EHC	15-
IDBILAB9411	29-Mar-11	0	0	2011m3	PHC	15-
IDBILAB8179	15-Sep-11	0	1	2011m9	PHC	15-
IDBILAB7885	3-Nov-11	0	0	2011m11	EHC	15-
IDBILAB8451	9-Aug-11	0	1	2011m8	Private Clinic	15-
IDBILAB9365	2-Apr-11	0	1	2011m4	PHC	15-
IDBILAB7764	21-Nov-11	0	1	2011m11	Private Clinic	15-
IDBILAB9286	13-Apr-11	0	1	2011m4	PHC	15-
IDBILAB8340	26-Aug-11	0	0	2011m8	Private Clinic	15-
IDBILAB8320	30-Aug-11	0	1	2011m8	Private Clinic	15-
IDBILAB9406	30-Mar-11	0	0	2011m3	PHC	15-
IDBILAB9838	25-Jan-11	0	1	2011m1	PHC	15-
IDBILAB8227	10-Sep-11	0	1	2011m9	Private Clinic	15-
IDBILAB9543	11-Mar-11	0	0	2011m3	PHC	15-
IDBILAB9625	26-Feb-11	0	1	2011m2	PHC	15-
IDBILAB8295	2-Sep-11	0	0	2011m9	Private Clinic	15-
IDBILAB9774	7-Feb-11	0	0	2011m2	EHC	15-
IDBILAB8439	10-Aug-11	0	1	2011m8	PHC	15-
IDBILAB9627	26-Feb-11	0	1	2011m2	EHC	15-
IDBILAB9865	21-Jan-11	0	0	2011m1	EHC	15-
IDBILAB7819	14-Nov-11	0	1	2011m11	PHC	15-
IDBILAB9614	1-Mar-11	0	1	2011m3	EHC	15-
IDBILAB8270	6-Sep-11	0	1	2011m9	Private Clinic	15-
IDBILAB8206	13-Sep-11	0	1	2011m9	Private Clinic	15-
IDBILAB8078	4-Oct-11	0	0	2011m10	PHC	15-
IDBILAB9612	1-Mar-11	0	1	2011m3	PHC	15-
IDBILAB8559	26-Jul-11	0	1	2011m7	Private Clinic	15-
IDBILAB8588	20-Jul-11	0	1	2011m7	PHC	15-
IDBILAB9649	23-Feb-11	0	0	2011m2	PHC	15-
IDBILAB9532	14-Mar-11	0	1	2011m3	PHC	15-
IDBILAB9707	12-Feb-11	0	1	2011m2	EHC	15-
IDBILAB8448	9-Aug-11	1	1	2011m8	Private Clinic	15-
IDBILAB7755	23-Nov-11	0	0	2011m11	EHC	15-
IDBILAB8326	29-Aug-11	0	1	2011m8	PHC	15-
IDBILAB8722	2-Jul-11	0	0	2011m7	PHC	15-
IDBILAB8938	2-Jun-11	0	0	2011m6	PHC	15-
IDBILAB8513	1-Aug-11	0	1	2011m8	PHC	15-
IDBILAB8139	23-Sep-11	0	1	2011m9	PHC	15-
IDBILAB7979	18-Oct-11	0	0	2011m10	PHC	15-
IDBILAB9395	31-Mar-11	0	0	2011m3	EHC	15-
IDBILAB8837	16-Jun-11	0	1	2011m6	PHC	15-
IDBILAB7763	21-Nov-11	0	1	2011m11	Private Clinic	15-
IDBILAB9016	23-May-11	0	0	2011m5	PHC	15-
IDBILAB7858	9-Nov-11	0	1	2011m11	Private Clinic	15-
IDBILAB9012	24-May-11	0	1	2011m5	PHC	15-
IDBILAB9842	25-Jan-11	0	1	2011m1	EHC	15-
IDBILAB8795	22-Jun-11	0	0	2011m6	EHC	15-
IDBILAB9966	1-Jan-11	0	0	2011m1	EHC	15-
IDBILAB8075	5-Oct-11	0	1	2011m10	EHC	15-
IDBILAB8163	17-Sep-11	0	1	2011m9	PHC	15-
IDBILAB9551	11-Mar-11	0	0	2011m3	EHC	15-
IDBILAB7562	28-Dec-11	0	1	2011m12	EHC	15-
IDBILAB8417	16-Aug-11	0	0	2011m8	PHC	15-
IDBILAB9538	12-Mar-11	0	0	2011m3	PHC	15-
IDBILAB7866	8-Nov-11	0	0	2011m11	Private Clinic	15-
IDBILAB9232	23-Apr-11	0	1	2011m4	EHC	15-
IDBILAB8654	12-Jul-11	0	1	2011m7	PHC	15-
IDBILAB7923	24-Oct-11	0	1	2011m10	PHC	15-
IDBILAB8734	1-Jul-11	0	0	2011m7	PHC	15-
IDBILAB9620	28-Feb-11	0	0	2011m2	PHC	15-
IDBILAB9014	24-May-11	0	0	2011m5	PHC	15-
IDBILAB9431	28-Mar-11	0	0	2011m3	PHC	15-
IDBILAB9578	7-Mar-11	0	1	2011m3	PHC	15-
IDBILAB9372	2-Apr-11	0	1	2011m4	EHC	15-
IDBILAB8695	6-Jul-11	1	0	2011m7	PHC	15-
IDBILAB9331	7-Apr-11	0	1	2011m4	Private Clinic	15-
IDBILAB8858	13-Jun-11	0	0	2011m6	Private Clinic	15-
IDBILAB9404	30-Mar-11	0	1	2011m3	PHC	15-
IDBILAB7759	22-Nov-11	0	1	2011m11	PHC	15-
IDBILAB8824	18-Jun-11	0	0	2011m6	EHC	15-
IDBILAB8258	7-Sep-11	0	1	2011m9	EHC	15-
IDBILAB8884	8-Jun-11	0	0	2011m6	PHC	15-
IDBILAB7581	26-Dec-11	0	1	2011m12	EHC	15-
IDBILAB9011	24-May-11	0	0	2011m5	PHC	15-
IDBILAB9886	19-Jan-11	0	0	2011m1	EHC	15-
IDBILAB8586	20-Jul-11	0	1	2011m7	PHC	15-
IDBILAB7922	24-Oct-11	0	0	2011m10	PHC	15-
IDBILAB9171	2-May-11	0	1	2011m5	PHC	15-
IDBILAB8551	26-Jul-11	1	1	2011m7	PHC	15-
IDBILAB8422	12-Aug-11	0	0	2011m8	PHC	15-
IDBILAB8840	16-Jun-11	0	1	2011m6	PHC	15-
IDBILAB9623	26-Feb-11	0	1	2011m2	PHC	15-
IDBILAB9305	9-Apr-11	0	0	2011m4	EHC	15-
IDBILAB8019	13-Oct-11	0	0	2011m10	Private Clinic	15-
IDBILAB8527	29-Jul-11	0	1	2011m7	Private Clinic	15-
IDBILAB9835	27-Jan-11	0	1	2011m1	PHC	15-
IDBILAB7765	21-Nov-11	0	0	2011m11	Private Clinic	15-
IDBILAB9836	27-Jan-11	0	1	2011m1	PHC	15-
IDBILAB7799	16-Nov-11	0	1	2011m11	PHC	15-
IDBILAB8939	2-Jun-11	0	1	2011m6	PHC	15-
IDBILAB9307	9-Apr-11	0	0	2011m4	PHC	15-
IDBILAB7788	17-Nov-11	0	1	2011m11	PHC	15-
IDBILAB9915	13-Jan-11	0	0	2011m1	EHC	15-
IDBILAB9958	4-Jan-11	0	1	2011m1	PHC	15-
IDBILAB7757	22-Nov-11	0	0	2011m11	PHC	15-
IDBILAB9692	14-Feb-11	0	1	2011m2	PHC	15-
IDBILAB9263	19-Apr-11	0	0	2011m4	PHC	15-
IDBILAB8418	16-Aug-11	1	1	2011m8	PHC	15-
IDBILAB8284	3-Sep-11	0	0	2011m9	PHC	15-
IDBILAB8599	19-Jul-11	0	0	2011m7	PHC	15-
IDBILAB9601	3-Mar-11	0	1	2011m3	PHC	15-
IDBILAB7821	14-Nov-11	0	1	2011m11	PHC	15-
IDBILAB9630	26-Feb-11	0	1	2011m2	EHC	15-
IDBILAB8935	2-Jun-11	0	0	2011m6	PHC	15-
IDBILAB8604	18-Jul-11	1	1	2011m7	PHC	15-
IDBILAB9188	29-Apr-11	0	1	2011m4	PHC	15-
IDBILAB9876	20-Jan-11	0	1	2011m1	Private Clinic	15-
IDBILAB7744	25-Nov-11	0	0	2011m11	EHC	15-
IDBILAB8657	11-Jul-11	0	1	2011m7	PHC	15-
IDBILAB9320	8-Apr-11	0	1	2011m4	Private Clinic	15-
IDBILAB9050	19-May-11	0	0	2011m5	EHC	15-
IDBILAB8958	30-May-11	0	0	2011m5	PHC	15-
IDBILAB9326	7-Apr-11	0	1	2011m4	PHC	15-
IDBILAB8312	30-Aug-11	0	1	2011m8	PHC	15-
IDBILAB9533	14-Mar-11	0	1	2011m3	Private Clinic	15-
IDBILAB9048	19-May-11	0	0	2011m5	Private Clinic	15-
IDBILAB8234	9-Sep-11	0	0	2011m9	PHC	15-
IDBILAB9182	30-Apr-11	0	0	2011m4	PHC	15-
IDBILAB8432	11-Aug-11	1	0	2011m8	EHC	15-
IDBILAB7877	3-Nov-11	0	0	2011m11	PHC	15-
IDBILAB9450	25-Mar-11	0	0	2011m3	PHC	15-
IDBILAB9270	18-Apr-11	0	0	2011m4	PHC	15-
IDBILAB8849	15-Jun-11	0	0	2011m6	EHC	15-
IDBILAB8885	8-Jun-11	0	0	2011m6	PHC	15-
IDBILAB9167	3-May-11	0	0	2011m5	PHC	15-
IDBILAB8411	17-Aug-11	0	1	2011m8	EHC	15-
IDBILAB9608	1-Mar-11	0	1	2011m3	PHC	15-
IDBILAB9470	23-Mar-11	0	0	2011m3	EHC	15-
IDBILAB8153	20-Sep-11	0	1	2011m9	PHC	15-
IDBILAB9585	7-Mar-11	0	0	2011m3	EHC	15-
IDBILAB8303	1-Sep-11	1	1	2011m9	PHC	15-
IDBILAB9962	3-Jan-11	0	0	2011m1	EHC	15-
IDBILAB7693	7-Dec-11	0	1	2011m12	Private Clinic	15-
IDBILAB9210	27-Apr-11	0	1	2011m4	PHC	15-
IDBILAB7748	24-Nov-11	0	0	2011m11	Private Clinic	15-
IDBILAB8803	21-Jun-11	0	0	2011m6	PHC	15-
IDBILAB9504	17-Mar-11	0	0	2011m3	PHC	15-
IDBILAB9766	8-Feb-11	0	0	2011m2	Private Clinic	15-
IDBILAB9389	31-Mar-11	0	0	2011m3	PHC	15-
IDBILAB8891	8-Jun-11	0	0	2011m6	Private Clinic	15-
IDBILAB9773	7-Feb-11	0	1	2011m2	EHC	15-
IDBILAB9009	24-May-11	0	1	2011m5	EHC	15-
IDBILAB7747	24-Nov-11	0	1	2011m11	PHC	15-
IDBILAB9200	28-Apr-11	0	1	2011m4	PHC	15-
IDBILAB9866	20-Jan-11	0	0	2011m1	EHC	15-
IDBILAB8509	2-Aug-11	1	1	2011m8	Private Clinic	15-
IDBILAB8896	7-Jun-11	0	1	2011m6	PHC	15-
IDBILAB8919	3-Jun-11	0	0	2011m6	PHC	15-
IDBILAB9645	24-Feb-11	0	0	2011m2	PHC	15-
IDBILAB9638	25-Feb-11	0	1	2011m2	PHC	15-
IDBILAB8060	7-Oct-11	0	0	2011m10	PHC	15-
IDBILAB7717	30-Nov-11	0	0	2011m11	PHC	15-
IDBILAB8385	19-Aug-11	0	1	2011m8	PHC	15-
IDBILAB8707	5-Jul-11	0	1	2011m7	Private Clinic	15-
IDBILAB9730	10-Feb-11	0	1	2011m2	PHC	15-
IDBILAB7633	16-Dec-11	0	1	2011m12	EHC	15-
IDBILAB8370	23-Aug-11	0	1	2011m8	PHC	15-
IDBILAB9831	28-Jan-11	0	1	2011m1	PHC	15-
IDBILAB9310	9-Apr-11	0	1	2011m4	PHC	15-
IDBILAB9354	5-Apr-11	0	1	2011m4	EHC	15-
IDBILAB9947	5-Jan-11	0	0	2011m1	Private Clinic	15-
IDBILAB9150	5-May-11	0	1	2011m5	EHC	15-
IDBILAB8458	8-Aug-11	0	1	2011m8	PHC	15-
IDBILAB9853	22-Jan-11	0	1	2011m1	EHC	15-
IDBILAB9754	9-Feb-11	0	1	2011m2	EHC	15-
IDBILAB9413	29-Mar-11	0	0	2011m3	PHC	15-
IDBILAB9792	4-Feb-11	0	1	2011m2	PHC	15-
IDBILAB9582	7-Mar-11	0	1	2011m3	PHC	15-
IDBILAB9271	18-Apr-11	0	0	2011m4	PHC	15-
IDBILAB8275	5-Sep-11	0	1	2011m9	PHC	15-
IDBILAB8530	28-Jul-11	0	1	2011m7	PHC	15-
IDBILAB8094	1-Oct-11	0	1	2011m10	PHC	15-
IDBILAB9945	6-Jan-11	0	0	2011m1	Private Clinic	15-
IDBILAB9592	5-Mar-11	0	1	2011m3	PHC	15-
IDBILAB8311	30-Aug-11	0	1	2011m8	PHC	15-
IDBILAB9557	10-Mar-11	0	0	2011m3	PHC	15-
IDBILAB9378	1-Apr-11	0	1	2011m4	PHC	15-
IDBILAB9049	19-May-11	0	1	2011m5	Private Clinic	15-
IDBILAB9507	17-Mar-11	0	0	2011m3	PHC	15-
IDBILAB8775	25-Jun-11	0	1	2011m6	PHC	15-
IDBILAB9166	3-May-11	0	0	2011m5	PHC	15-
IDBILAB8446	9-Aug-11	0	1	2011m8	PHC	15-
IDBILAB9708	12-Feb-11	0	1	2011m2	EHC	15-
IDBILAB9381	1-Apr-11	0	0	2011m4	PHC	15-
IDBILAB8491	3-Aug-11	1	1	2011m8	PHC	15-
IDBILAB8357	24-Aug-11	0	1	2011m8	PHC	15-
IDBILAB9681	19-Feb-11	0	0	2011m2	PHC	15-
IDBILAB8328	29-Aug-11	0	1	2011m8	Private Clinic	15-
IDBILAB7760	22-Nov-11	0	1	2011m11	PHC	15-
IDBILAB7957	20-Oct-11	0	1	2011m10	PHC	15-
IDBILAB9581	7-Mar-11	0	1	2011m3	PHC	15-
IDBILAB9684	18-Feb-11	0	1	2011m2	PHC	15-
IDBILAB7766	21-Nov-11	0	1	2011m11	Private Clinic	15-
IDBILAB9306	8-Apr-11	0	1	2011m4	EHC	15-
IDBILAB8757	29-Jun-11	0	1	2011m6	PHC	15-
IDBILAB7842	11-Nov-11	0	1	2011m11	PHC	15-
IDBILAB7661	12-Dec-11	0	1	2011m12	PHC	15-
IDBILAB8776	24-Jun-11	0	1	2011m6	PHC	15-
IDBILAB9718	11-Feb-11	0	1	2011m2	EHC	15-
IDBILAB9385	1-Apr-11	0	1	2011m4	EHC	15-
IDBILAB9107	10-May-11	0	0	2011m5	PHC	15-
IDBILAB8265	6-Sep-11	0	1	2011m9	PHC	15-
IDBILAB9073	16-May-11	0	0	2011m5	PHC	15-
IDBILAB8268	6-Sep-11	0	0	2011m9	PHC	15-
IDBILAB9937	8-Jan-11	0	0	2011m1	EHC	15-
IDBILAB8924	3-Jun-11	0	0	2011m6	Private Clinic	15-
IDBILAB9451	25-Mar-11	0	0	2011m3	PHC	15-
IDBILAB8113	29-Sep-11	0	1	2011m9	PHC	15-
IDBILAB9682	18-Feb-11	0	1	2011m2	PHC	15-
IDBILAB8955	31-May-11	0	1	2011m5	Private Clinic	15-
IDBILAB9725	11-Feb-11	0	0	2011m2	PHC	15-
IDBILAB8211	12-Sep-11	0	1	2011m9	PHC	15-
IDBILAB9297	11-Apr-11	0	0	2011m4	EHC	15-
IDBILAB8272	6-Sep-11	0	1	2011m9	Private Clinic	15-
IDBILAB8903	6-Jun-11	0	0	2011m6	EHC	15-
IDBILAB9418	29-Mar-11	0	0	2011m3	PHC	15-
IDBILAB9300	11-Apr-11	0	1	2011m4	EHC	15-
IDBILAB9961	3-Jan-11	0	0	2011m1	EHC	15-
IDBILAB7785	18-Nov-11	0	1	2011m11	EHC	15-
IDBILAB9535	14-Mar-11	1	0	2011m3	Private Clinic	15-
IDBILAB8967	30-May-11	0	1	2011m5	PHC	15-
IDBILAB9676	19-Feb-11	0	1	2011m2	PHC	15-
IDBILAB8481	4-Aug-11	1	1	2011m8	PHC	15-
IDBILAB8412	17-Aug-11	0	0	2011m8	EHC	15-
IDBILAB8362	24-Aug-11	0	0	2011m8	Private Clinic	15-
IDBILAB9056	19-May-11	0	0	2011m5	PHC	15-
IDBILAB8789	22-Jun-11	0	0	2011m6	PHC	15-
IDBILAB8197	13-Sep-11	0	1	2011m9	PHC	15-
IDBILAB9881	19-Jan-11	0	0	2011m1	EHC	15-
IDBILAB8188	14-Sep-11	0	1	2011m9	PHC	15-
IDBILAB9948	5-Jan-11	0	1	2011m1	Private Clinic	15-
IDBILAB7856	9-Nov-11	0	0	2011m11	Private Clinic	15-
IDBILAB9665	22-Feb-11	0	0	2011m2	PHC	15-
IDBILAB7901	31-Oct-11	0	1	2011m10	PHC	15-
IDBILAB9859	21-Jan-11	0	1	2011m1	PHC	15-
IDBILAB9301	11-Apr-11	0	0	2011m4	EHC	15-
IDBILAB9547	11-Mar-11	0	1	2011m3	PHC	15-
IDBILAB9566	9-Mar-11	0	0	2011m3	EHC	15-
IDBILAB9675	21-Feb-11	0	1	2011m2	PHC	15-
IDBILAB8216	12-Sep-11	0	0	2011m9	EHC	15-
IDBILAB9475	23-Mar-11	0	0	2011m3	PHC	15-
IDBILAB7704	3-Dec-11	1	0	2011m12	EHC	15-
IDBILAB7544	30-Dec-11	0	0	2011m12	PHC	15-
IDBILAB8353	24-Aug-11	0	0	2011m8	PHC	15-
IDBILAB8819	20-Jun-11	0	0	2011m6	EHC	15-
IDBILAB9686	15-Feb-11	0	1	2011m2	PHC	15-
IDBILAB8589	20-Jul-11	0	1	2011m7	PHC	15-
IDBILAB8070	5-Oct-11	0	1	2011m10	PHC	15-
IDBILAB8538	28-Jul-11	0	1	2011m7	PHC	15-
IDBILAB9298	11-Apr-11	0	0	2011m4	EHC	15-
IDBILAB8298	2-Sep-11	0	1	2011m9	Private Clinic	15-
IDBILAB8495	3-Aug-11	1	1	2011m8	EHC	15-
IDBILAB8933	1-Jun-11	0	0	2011m6	PHC	15-
IDBILAB9639	25-Feb-11	0	1	2011m2	PHC	15-
IDBILAB7667	12-Dec-11	0	0	2011m12	Private Clinic	15-
IDBILAB8718	4-Jul-11	0	0	2011m7	PHC	15-
IDBILAB9249	20-Apr-11	0	0	2011m4	PHC	15-
IDBILAB8400	18-Aug-11	0	1	2011m8	EHC	15-
IDBILAB8215	12-Sep-11	0	0	2011m9	EHC	15-
IDBILAB7855	9-Nov-11	0	0	2011m11	Private Clinic	15-
IDBILAB9119	9-May-11	0	0	2011m5	EHC	15-
IDBILAB9445	26-Mar-11	0	1	2011m3	EHC	15-
IDBILAB9888	18-Jan-11	0	0	2011m1	PHC	15-
IDBILAB8125	27-Sep-11	0	1	2011m9	PHC	15-
IDBILAB9467	24-Mar-11	0	0	2011m3	Private Clinic	15-
IDBILAB9136	6-May-11	0	1	2011m5	EHC	15-
IDBILAB9035	21-May-11	0	0	2011m5	EHC	15-
IDBILAB9069	18-May-11	0	0	2011m5	EHC	15-
IDBILAB7772	19-Nov-11	0	0	2011m11	EHC	15-
IDBILAB9870	20-Jan-11	0	1	2011m1	Private Clinic	15-
IDBILAB7762	22-Jul-11	0	1	2011m7	PHC	15-
IDBILAB8209	12-Sep-11	1	1	2011m9	PHC	15-
IDBILAB8706	5-Jul-11	0	1	2011m7	Private Clinic	15-
IDBILAB9135	6-May-11	0	0	2011m5	EHC	15-
IDBILAB8693	6-Jul-11	0	1	2011m7	PHC	15-
IDBILAB8014	13-Oct-11	1	1	2011m10	PHC	15-
IDBILAB9074	16-May-11	0	0	2011m5	PHC	15-
IDBILAB8406	17-Aug-11	0	0	2011m8	PHC	15-
IDBILAB9590	5-Mar-11	0	1	2011m3	PHC	15-
IDBILAB7843	11-Nov-11	0	1	2011m11	PHC	15-
IDBILAB9641	25-Feb-11	0	0	2011m2	PHC	15-
IDBILAB7594	23-Dec-11	0	0	2011m12	PHC	15-
IDBILAB9495	18-Mar-11	0	0	2011m3	PHC	15-
IDBILAB9819	31-Jan-11	0	1	2011m1	PHC	15-
IDBILAB7686	7-Dec-11	0	0	2011m12	PHC	15-
IDBILAB9607	1-Mar-11	0	1	2011m3	PHC	15-
IDBILAB9800	2-Feb-11	0	1	2011m2	PHC	15-
IDBILAB8622	15-Jul-11	1	1	2011m7	PHC	15-
IDBILAB9053	19-May-11	0	0	2011m5	PHC	15-
IDBILAB7824	14-Nov-11	0	0	2011m11	Private Clinic	15-
IDBILAB8375	20-Aug-11	0	0	2011m8	Private Clinic	15-
IDBILAB8616	16-Jul-11	1	1	2011m7	Private Clinic	15-
IDBILAB9932	7-Jan-11	0	1	2011m1	PHC	15-
IDBILAB9647	23-Feb-11	0	0	2011m2	PHC	15-
IDBILAB8548	27-Jul-11	1	1	2011m7	Private Clinic	15-
IDBILAB9192	29-Apr-11	0	1	2011m4	EHC	15-
IDBILAB7893	1-Nov-11	0	1	2011m11	PHC	15-
IDBILAB7577	26-Dec-11	0	0	2011m12	PHC	15-
IDBILAB9140	5-May-11	0	0	2011m5	PHC	15-
IDBILAB8021	13-Oct-11	0	0	2011m10	Private Clinic	15-
IDBILAB8660	11-Jul-11	0	1	2011m7	PHC	15-
IDBILAB7626	16-Dec-11	0	0	2011m12	PHC	15-
IDBILAB9804	2-Feb-11	0	1	2011m2	PHC	15-
IDBILAB9580	7-Mar-11	0	1	2011m3	PHC	15-
IDBILAB8287	3-Sep-11	0	0	2011m9	PHC	15-
IDBILAB9353	5-Apr-11	0	1	2011m4	EHC	15-
IDBILAB7703	3-Dec-11	0	0	2011m12	EHC	15-
[truncated: 432 more rows]
