# Supplementary material for: Estimation of community-level influenza-associated illness in a low resource rural setting in India
Source: PLoS One. 2018 Apr 26;13(4):e0196495. doi: 10.1371/journal.pone.0196495 (PMC5919664; doi:10.1371/journal.pone.0196495)
Supplement: S5 File — (XLSX) [file pone.0196495.s005.xlsx]

## Sheet: Data model
		AT RISK POPULATION						WHO_ILI OUT OF POPULATION UNDER SURVEILLANCE							WHO-ILI POP SAMPLED IN OPDS							FLU-POSITIVE OPD PATIENTS
	----------------------------------------------							----------------------------------						---------------------------------------------								----------------------------------
		|	Age_grp_yrs					risk_month	Age_grp_risk						year_mont	Age_grp						year_mont	Age_grp
	RiskMonth	|	0-	5-	15-		60-		0-	5-	15-	60-		Total	h_sample	0-	5-	15-	60-		Total	h_sample	0-	5-	15-				60-
	----------+-----------------------------------														----------+----------------------------------							----------+-----------------------
	2010-07-01	|	2626	6134	15273		1906	2010-07-01	0	0	1			0.038552
	2010-08-01	|	11532	24302	66112		8812	2010-08-01	6	7	21	0		0.306976
	2010-09-01	|	10555	20967	59095		7513	2010-09-01	8	0	15	1		0.244574
	2010-10-01	|	13666	25028	66867		7348	2010-10-01	5	7	16	1		0.256844
	2010-11-01	|	16313	35104	94330		10006	2010-11-01	7	7	13	3		0.192613
	2010-12-01	|	15521	31592	95532		10033	2010-12-01	6	3	5	1		0.098246	2010m12	2	1	7	10		20	2010m12	0	0	0				0	0	0	0	0
	2011-01-01	|	16524	35675	101165		11380	2011-01-01	2	1	2	2		0.0424902	2011m1	13	20	34	19		86	2011m1	0	0	0				0	0	0	0	0
	2011-02-01	|	12345	23877	76982		7952	2011-02-01	9	2	5	1		0.140315	2011m2	17	36	62	22		137	2011m2	0	0	0				1	0	0	0	0.00571611
	2011-03-01	|	13285	27497	86599		10435	2011-03-01	9	0	11	1		0.152377	2011m3	14	22	53	14		103	2011m3	0	0	1				1	0	0	0.00239665	0.0068451
	2011-04-01	|	3756	8642	23883		2527	2011-04-01	0	1	1	0		0.0515358	2011m4	20	19	44	21		104	2011m4	0	0	0				0	0	0	0	0
	2011-05-01	|	6796	14313	42292		5016	2011-05-01	0	1	2	0		0.0438488	2011m5	25	22	31	11		89	2011m5	1	0	0				0	0	0	0	0
	2011-06-01	|	5167	11008	33303		4077	2011-06-01	0	0	0	0		0	2011m6	16	13	48	16		93	2011m6	0	0	0				0	0	0	0	0
	2011-07-01	|	6229	12171	38378		4713	2011-07-01	0	0	0	0		0	2011m7	17	43	81	13		154	2011m7	6	13	17				1	0	0	0	0
	2011-08-01	|	12665	27496	83655		9556	2011-08-01	6	5	20	2		0.247428	2011m8	15	41	77	13		146	2011m8	3	11	21				2	0.0947493	0.0487876	0.0652029	0.0321989
	2011-09-01	|	16845	34199	104396		11925	2011-09-01	3	1	16	3		0.137424	2011m9	15	47	65	14		141	2011m9	4	17	13				1	0.0474918	0.0105764	0.0306525	0.0179695
	2011-10-01	|	24594	50550	143892		16175	2011-10-01	8	8	7	2		0.106288	2011m10	25	47	50	12		134	2011m10	2	4	4				1	0.0260226	0.0134689	0.00389181	0.010304
	2011-11-01	|	15231	30481	87610		10307	2011-11-01	5	3	7	0		0.104436	2011m11	18	25	58	7		108	2011m11	0	1	0				0	0	0.00393688	0	0
	2011-12-01	|	11692	25162	70389		8190	2011-12-01	1	2	1	0		0.0346521	2011m12	16	23	23	15		77	2011m12	0	0	0				1	0	0	0	0
	2012-01-01	|	3002	5300	17665		1859	2012-01-01	0	0	0	0		0	2012m1	1	2	3				2012m1	0	0						0	0	0
		|	218344	449498	1307418		149730		75	48	143	17		0.133177																0.168264	0.0767697	0.102144	0.0730335
		Total	|	218344	449498		1307418							0
	----------------------------------------------							----------------------------------						0
	RISK_TIME IN DAYS						WHO_ILI OUT OF POPULATION UNDER SURVEILLANCE							WHO-ILI POP SAMPLED IN OPDS							FLU-POSITIVE OPD PATIENTS								ILI Incidence Rates (per 10,000)							ESTIMATED FLU CASES
												---------------------------------------------									----------------------------------
	Age_grp_yrs						risk_month	Age_grp_risk						Sampling Month	Age_grp						Sampling Month	Age_grp																							ACUTE MEDICAL ILLNESS
RiskMonth	0-	5-	15-	60-	Total			0-	5-	15-	60-	Total			0-	5-	15-	60-	Total			0-	5-	15-	60-	Total				0-	5-	15-	60-	Total		0-	5-	15-	60-	Total		Month	HH Visited		RISK-MONTH	GOVT_OPD	PVT_CLINIC	RMP	PHARMACIST
														----------+----------------------------------							----------+-----------------------								----------+-----------------------
2011-01-01	16524	35675	101165	11380	164744		2011-01-01	2	1	2	2	7		2011m1	13	20	34	19	86		2011m1	0	0	0	0	0	0		2011m1	44.2084	10.2383	7.22088	64.1916	15.5195		0	0	0	0	0		2011-01-01	1290		01jan2011	16	92	147	23
2011-02-01	12345	23877	76982	7952	121156		2011-02-01	9	2	5	1	17		2011m2	17	36	62	22	137		2011m2	0	0	0	1	1	0.729927		2011m2	266.282	30.5943	23.7231	45.9318	51.25		0	0	0	0.0454545	0.124088		2011-02-01	1062		01feb2011	11	85	83	9
2011-03-01	13285	27497	86599	10435	137816		2011-03-01	9	0	11	1	21		2011m3	14	22	53	14	103		2011m3	0	0	1	1	2	1.94175		2011m3	247.441	0	46.3949	35.0024	55.6557		0	0	0.207547	0.0714286	0.407767		2011-03-01	1034		01mar2011	64	90	82	6
2011-04-01	3756	8642	23883	2527	38808		2011-04-01	0	1	1	0	2		2011m4	20	19	44	21	104		2011m4	0	0	0	0	0	0		2011m4	0	42.2645	15.2933	0	18.8234		0	0	0	0	0		2011-04-01	424		01apr2011	6	22	39	13
2011-05-01	6796	14313	42292	5016	68417		2011-05-01	0	1	2	0	3		2011m5	25	22	31	11	89		2011m5	1	0	0	0	1	1.1236		2011m5	0	25.5188	17.2728	0	16.0158		0	0	0	0	0.0337079		2011-05-01	535		01may2011	1	31	66	6
2011-06-01	5167	11008	33303	4077	53555		2011-06-01	0	0	0	0	0		2011m6	16	13	48	16	93		2011m6	0	0	0	0	0	0		2011m6	0	0	0	0	0		0	0	0	0	0		2011-06-01	480		01jun2011	43	59	33	2
2011-07-01	6229	12171	38378	4713	61491		2011-07-01	0	0	0	0	0		2011m7	17	43	81	13	154		2011m7	6	13	17	1	37	24.026		2011m7	0	0	0	0	0		0	0	0	0	0		2011-07-01	595		01jul2011	25	106	29	7
2011-08-01	12665	27496	83655	9556	133372		2011-08-01	6	5	20	2	33		2011m8	15	41	77	13	146		2011m8	3	11	21	2	37	25.3425		2011m8	173.036	66.4188	87.3229	76.4441	90.3732		1.2	1.34146	5.45455	0.307692	8.36301		2011-08-01	1106		01aug2011	43	139	187	12
2011-09-01	16845	34199	104396	11925	167365		2011-09-01	3	1	16	3	23		2011m9	15	47	65	14	141		2011m9	4	17	13	1	35	24.8227		2011m9	65.049	10.6801	55.9792	91.8868	50.1942		0.8	0.361702	3.2	0.214286	5.70922		2011-09-01	1469		01sep2011	74	177	180	12
2011-10-01	24594	50550	143892	16175	235211		2011-10-01	8	8	7	2	25		2011m10	25	47	50	12	134		2011m10	2	4	4	1	11	8.20896		2011m10	118.809	57.8042	17.7685	45.1623	38.8215		0.64	0.680851	0.56	0.166667	2.05224		2011-10-01	1679		01oct2011	72	167	186	6
2011-11-01	15231	30481	87610	10307	143629		2011-11-01	5	3	7	0	15		2011m11	18	25	58	7	108		2011m11	0	1	0	0	1	0.925926		2011m11	119.903	35.9486	29.1833	0	38.1452		0	0.12	0	0	0.138889		2011-11-01	1159		01nov2011	36	94	172	6
2011-12-01	11692	25162	70389	8190	115433		2011-12-01	1	2	1	0	4		2011m12	16	23	23	15	77		2011m12	0	0	0	1	1	1.2987		2011m12	31.2393	29.0319	5.18902	0	12.6567		0	0	0	0	0.0519481		2011-12-01	1008		01dec2011	17	90	76	4
Total	145129	301071	892544	102253	1440997			43	24	72	11	150			211	358	626	177	1372			16	46	56	8	126			TOTAL	108.219	29.1161	29.4641	39.2922	38.0206		3.26066	3.0838	6.44089	0.497175	13.7755			11841		TOTAL	408	1152	1280	106
PERSON-YR	397.342	824.287	2443.65	279.953	3945.23																					9.18367										8.2062	3.74117	2.63577	1.77592	3.49168	RATES					13.4876	38.0826	42.314	3.50413
								0.286667	0.16	0.48	0.0733333	1										0.126984	0.365079	0.444444	0.0634921
																						2.80688	8.06977	9.82406	1.40344				DENO	397	824	2444	280	3945
																													NUMER	43	24	72	11	150
	HHVisited	MemberVisited	Risk Time (days)	Risk Time (years)																										108.312	29.1262	29.4599	39.2857	38.0228
2011-01-01	1290	8368	164744	451.044																										cii prop 397 43
2011-02-01	1062	6924	121156	331.707																										cii prop 824 24
2011-03-01	1034	6180	137816	377.32																										cii prop 2444 72
2011-04-01	424	2520	38808	106.251																										cii prop 280 11
2011-05-01	535	3427	68417	187.316																										cii prop 3945 150
2011-06-01	480	3024	53555	146.626
2011-07-01	595	3503	61491	168.353
2011-08-01	1106	7055	133372	365.153
2011-09-01	1469	8989	167365	458.22
2011-10-01	1679	10789	235211	643.973
2011-11-01	1159	7936	143629	393.235
2011-12-01	1008	6427	115433	316.038
	11841	75142	1440997	3945.23
[truncated: 67 more columns]
